# Supplementary material for: Benzyl N′-(2-chloro­benzyl­idene)hydrazinecarbodithio­ate
Source: Acta Crystallogr Sect E Struct Rep Online. 2008 Nov 8;64(Pt 12):o2249. doi: 10.1107/S1600536808034892 (PMC2960048; doi:10.1107/S1600536808034892)
Supplement: Supplementary file 2 [file e-64-o2249-Isup2.hkl]

# 
# h,k,l, Fc-squared, Fo-squared, sigma(Fo-squared) and status flag 
# 
data_I
_shelx_title ' 123 in P-1' 
_shelx_refln_list_code          4 
_shelx_F_calc_maximum      241.40 
_exptl_crystal_F_000       664.00 
_reflns_d_resolution_high  0.8393 
 
loop_ 
 _symmetry_equiv_pos_as_xyz 
 'x, y, z' 
 '-x, -y, -z' 
 
_cell_length_a    11.8767 
_cell_length_b    11.9065 
_cell_length_c    12.6226 
_cell_angle_alpha  68.242 
_cell_angle_beta   71.116 
_cell_angle_gamma  82.335 
 
_shelx_F_squared_multiplier     1.000 
 
loop_ 
 _refln_index_h 
 _refln_index_k 
 _refln_index_l 
 _refln_F_squared_calc 
 _refln_F_squared_meas 
 _refln_F_squared_sigma 
 _refln_observed_status 
   1   0   0      417.15      400.28      5.85 o 
   2   0   0     6664.37     6729.99     84.08 o 
   3   0   0     1513.95     1426.14     16.54 o 
   4   0   0      691.01      684.81     11.10 o 
   5   0   0      259.99      245.43      6.99 o 
   6   0   0      135.15      136.16      7.75 o 
   7   0   0      122.97      123.80      8.11 o 
   8   0   0      909.51      910.98     23.24 o 
   9   0   0      930.60      943.68     25.08 o 
  10   0   0      444.15      485.30     31.30 o 
  11   0   0       31.09       11.07     10.40 o 
  12   0   0      177.72      172.90     24.13 o 
  13   0   0        9.48        3.56     11.19 o 
 -13   1   0        9.90        4.69     11.81 o 
 -12   1   0        1.63        4.07     10.00 o 
 -11   1   0      140.22      139.73     21.42 o 
 -10   1   0      739.66      677.69     37.41 o 
  -9   1   0        6.11        5.76      7.68 o 
  -8   1   0       35.56       30.96      5.94 o 
  -7   1   0       31.85       27.81      7.57 o 
  -6   1   0       77.57       80.29      9.15 o 
  -5   1   0    13042.67    12903.80    144.43 o 
  -4   1   0      201.16      199.94      7.62 o 
  -3   1   0      131.32      139.76      5.83 o 
  -2   1   0     9631.21     9779.33    106.21 o 
  -1   1   0        0.21       -3.81      2.54 o 
   0   1   0     3817.07     3885.19     61.48 o 
   1   1   0      755.62      654.07     14.64 o 
   2   1   0     2823.74     2821.73     48.71 o 
   3   1   0      851.31      922.98     22.55 o 
   4   1   0       13.17       16.56      4.41 o 
   5   1   0     1311.11     1153.02     29.21 o 
   6   1   0       43.19       47.61      4.18 o 
   7   1   0      602.48      709.77     14.66 o 
   8   1   0      152.60      167.65      7.88 o 
   9   1   0      248.06      237.16     12.83 o 
  10   1   0       27.33       17.97      9.44 o 
  11   1   0       35.47       54.19     14.30 o 
  12   1   0       41.25       40.63     14.18 o 
  13   1   0       10.27       22.38     11.92 o 
 -13   2   0        9.16       14.86     12.88 o 
 -12   2   0        1.83        1.07     10.06 o 
 -11   2   0       13.39       10.51     10.90 o 
 -10   2   0       78.91       91.65     17.91 o 
  -9   2   0      234.01      187.53     21.13 o 
  -8   2   0        2.57        4.49      4.39 o 
  -7   2   0     1731.16     1709.72     32.06 o 
  -6   2   0      233.58      232.13     10.22 o 
  -5   2   0     5173.88     5275.43     67.32 o 
  -4   2   0     2688.10     2750.59     38.99 o 
  -3   2   0     1080.59     1118.55     26.33 o 
  -2   2   0    22626.47    22720.18    252.95 o 
  -1   2   0       64.17       84.02      6.61 o 
   0   2   0     1071.98     1078.43     23.51 o 
   2   2   0     1698.46     1683.40     35.03 o 
   3   2   0       47.83       38.42      6.05 o 
   4   2   0       54.98       54.58      7.01 o 
   5   2   0     3030.12     3197.38     63.12 o 
   6   2   0     1767.73     1747.93     42.72 o 
   7   2   0      256.53      249.65     20.71 o 
   8   2   0       50.76       46.52      4.46 o 
   9   2   0       67.34       69.37      6.49 o 
  10   2   0       35.85       37.01     11.75 o 
  11   2   0       25.71       36.22     11.81 o 
  12   2   0       10.03       -6.67      9.15 o 
  13   2   0        1.33        6.38      9.89 o 
 -12   3   0       72.44       64.41     18.82 o 
 -11   3   0       55.00       63.28     16.90 o 
 -10   3   0       70.00       82.66     17.40 o 
  -9   3   0       32.74       24.07     10.90 o 
  -8   3   0        6.31       10.34      8.76 o 
  -7   3   0        0.32        5.38      7.40 o 
  -6   3   0      155.04      127.32     10.45 o 
  -5   3   0       31.78       30.68      8.42 o 
  -4   3   0      316.26      323.48     32.12 o 
  -3   3   0      483.99      500.61     18.70 o 
  -2   3   0     2466.55     2554.09     36.49 o 
  -1   3   0      368.74      374.02     10.69 o 
   0   3   0     3429.53     3343.16     58.12 o 
   1   3   0     2433.50     2414.65     47.97 o 
   2   3   0       31.66       38.86      3.05 o 
   3   3   0       50.81       46.83     10.90 o 
   4   3   0      232.09      242.99     14.91 o 
   5   3   0      529.59      581.46     23.17 o 
   6   3   0      144.27      142.44     12.60 o 
   7   3   0       45.82       44.47      9.27 o 
   8   3   0      643.30      669.62     20.41 o 
   9   3   0       16.36       24.50      6.63 o 
  10   3   0      326.35      345.08     13.06 o 
  11   3   0       27.84       30.23     11.19 o 
  12   3   0       81.93       94.53     17.46 o 
  13   3   0       32.57       21.19     12.60 o 
 -12   4   0        4.40       10.40     13.11 o 
 -11   4   0      105.05       82.44     19.55 o 
 -10   4   0        0.40       -5.25      8.42 o 
  -9   4   0       88.30      104.59     19.04 o 
  -8   4   0      225.36      241.95     24.69 o 
  -7   4   0      612.94      641.09     20.99 o 
  -6   4   0     2293.91     2318.02     41.14 o 
  -5   4   0     2099.38     2125.60     37.67 o 
  -4   4   0     2665.59     2655.91     42.42 o 
  -3   4   0       11.43       16.90      5.00 o 
  -2   4   0     1818.49     1954.94     47.04 o 
  -1   4   0     3624.12     3623.48     48.35 o 
   0   4   0       62.93       41.23      4.77 o 
   1   4   0      682.16      678.07     11.46 o 
   2   4   0        3.81        1.32      2.21 o 
   3   4   0     2391.36     2500.52     36.00 o 
   4   4   0     1132.29     1122.25     22.01 o 
   5   4   0      554.05      536.42     15.48 o 
   6   4   0       81.19       52.20      6.62 o 
   7   4   0      259.19      282.87     23.79 o 
   8   4   0      746.01      738.98     22.83 o 
   9   4   0      136.70      145.24      9.08 o 
  10   4   0        5.40        8.98      4.46 o 
  11   4   0       11.05       11.47      5.65 o 
  12   4   0       19.38       16.60      6.91 o 
 -12   5   0        2.08       11.81     15.88 o 
 -11   5   0       12.84       30.17     15.59 o 
 -10   5   0        0.89       -0.11     11.07 o 
  -9   5   0       64.18       66.62     17.29 o 
  -8   5   0      109.26       93.12     18.70 o 
  -7   5   0       26.37       14.07     12.20 o 
  -6   5   0     1497.25     1548.60     81.09 o 
  -5   5   0      136.89      135.49     10.66 o 
  -4   5   0        6.91        4.54      5.57 o 
  -3   5   0       20.57       23.91      7.66 o 
  -2   5   0      550.20      666.27     17.94 o 
  -1   5   0     2136.46     2067.26     33.92 o 
   0   5   0       34.66       40.26      6.89 o 
   1   5   0     1700.01     1577.37     27.06 o 
   2   5   0        0.16        3.65      2.51 o 
   3   5   0     1233.20     1175.96     18.06 o 
   4   5   0        0.23       -0.52      3.16 o 
   5   5   0      208.96      220.38     10.60 o 
   6   5   0       19.99       15.92      5.06 o 
   7   5   0      471.33      448.12     16.58 o 
   8   5   0       35.07       45.53      7.23 o 
   9   5   0      103.37      108.52     10.27 o 
  10   5   0      186.09      180.12     18.21 o 
 -11   6   0      674.47      697.80     46.51 o 
 -10   6   0       18.07       51.98     18.36 o 
  -9   6   0      189.70      183.46     25.65 o 
  -8   6   0       83.82      102.84     20.23 o 
  -7   6   0       24.75       41.02     15.48 o 
  -6   6   0       75.25       79.18     10.07 o 
  -5   6   0       53.45       47.36     10.37 o 
  -4   6   0      458.35      481.11     27.66 o 
  -3   6   0      825.70      830.29     31.90 o 
  -2   6   0       11.78        4.97      5.45 o 
  -1   6   0     6087.11     6121.52    102.25 o 
   0   6   0       50.34       44.11      6.06 o 
   1   6   0       49.04       53.54      6.24 o 
   2   6   0      813.98      788.31     14.81 o 
   3   6   0      620.78      658.30     13.68 o 
   4   6   0      557.94      547.63     16.09 o 
   5   6   0      419.99      419.26     14.94 o 
   6   6   0       10.37       14.10      5.29 o 
   7   6   0       12.40       14.03      5.49 o 
   8   6   0      244.61      260.51     14.07 o 
   9   6   0       11.19        3.22      8.48 o 
  10   6   0      408.34      393.93     27.18 o 
  11   6   0        2.98       -5.76      9.78 o 
 -11   7   0       83.78       54.64     19.95 o 
 -10   7   0       13.05        5.59     13.84 o 
  -9   7   0      189.35      180.97     26.67 o 
  -8   7   0       73.56       67.12     17.91 o 
  -7   7   0      191.57      240.31     26.16 o 
  -6   7   0     4734.80     4638.15     72.30 o 
  -5   7   0        0.01       -2.01      6.67 o 
  -4   7   0      129.18      123.23     11.02 o 
  -3   7   0       41.18       52.46      8.40 o 
  -2   7   0      514.74      501.83     18.31 o 
  -1   7   0       55.84       56.03      9.12 o 
   0   7   0      519.58      520.29     17.00 o 
   1   7   0      102.11      116.25      8.79 o 
   2   7   0      579.95      590.76     34.41 o 
   3   7   0      471.45      499.01     12.66 o 
   4   7   0      140.10      145.40     10.96 o 
   5   7   0      194.02      201.08     17.46 o 
   6   7   0      197.64      228.04     21.19 o 
   7   7   0       39.42       34.07     12.43 o 
   8   7   0      440.04      397.83     28.03 o 
   9   7   0       35.36       32.43     13.39 o 
  10   7   0       30.45        6.05     11.13 o 
  11   7   0        3.62       12.15     12.83 o 
 -10   8   0        0.35        4.18     15.37 o 
  -9   8   0       60.78       31.30     17.69 o 
  -8   8   0       86.19       66.39     19.16 o 
  -7   8   0        5.53       -5.20     11.92 o 
  -6   8   0     1829.66     1747.08     62.38 o 
  -5   8   0      375.41      402.11     44.86 o 
  -4   8   0        5.07       -6.94      5.89 o 
  -3   8   0      431.69      445.66     40.46 o 
  -2   8   0        4.44       18.93      7.13 o 
  -1   8   0        4.23       -4.03      5.53 o 
   0   8   0        0.00        3.60      5.45 o 
   1   8   0       20.78       22.90      6.39 o 
   2   8   0        3.25       -1.86      6.27 o 
   3   8   0      415.02      418.79     26.22 o 
   4   8   0      184.39      180.01     19.89 o 
   5   8   0        3.26       -2.20      8.53 o 
   6   8   0      121.28      113.79     18.36 o 
   7   8   0        1.15       -6.16      8.76 o 
   8   8   0        0.36        8.76     10.90 o 
   9   8   0        0.29        6.05     10.68 o 
  10   8   0        5.17       -9.38     10.45 o 
  -9   9   0       28.13       27.63     18.48 o 
  -8   9   0       32.14       29.78     16.95 o 
  -7   9   0        1.50       12.15     13.16 o 
  -6   9   0       43.45       54.07     17.35 o 
  -5   9   0       36.01       41.12      9.77 o 
  -4   9   0      114.41      111.09     13.73 o 
  -3   9   0        0.20        4.97      6.83 o 
  -2   9   0        5.64        5.59      7.28 o 
  -1   9   0      209.41      232.47     14.54 o 
   0   9   0      176.47      179.44     17.54 o 
   1   9   0        7.16       -3.95      8.19 o 
   2   9   0        9.72        1.58      8.42 o 
   3   9   0      124.72      129.78     18.20 o 
   4   9   0       30.47       36.44     13.05 o 
   5   9   0        2.85       -1.30      8.87 o 
   6   9   0        2.95        5.37     10.85 o 
   7   9   0        0.17       -6.10      9.95 o 
   8   9   0       33.04       42.55     15.14 o 
   9   9   0       18.03       17.01     14.01 o 
  -8  10   0       22.72       10.23     15.48 o 
  -7  10   0       18.77       29.95     16.22 o 
  -6  10   0      130.87      141.82     23.39 o 
  -5  10   0       45.64       25.37     15.09 o 
  -4  10   0        5.33       15.38      8.20 o 
  -3  10   0       66.46       69.43     12.15 o 
  -2  10   0       58.13       82.09     11.27 o 
  -1  10   0        2.02       11.47     10.45 o 
   0  10   0        9.91       14.07     10.28 o 
   1  10   0        2.44       -5.71      8.48 o 
   2  10   0      172.84      158.38     21.02 o 
   3  10   0       53.08       56.39     14.80 o 
   4  10   0       79.10       93.91     18.14 o 
   5  10   0        2.94       -4.69     11.13 o 
   6  10   0       10.23       10.51     12.83 o 
   7  10   0       15.67        3.90     12.03 o 
   8  10   0       50.49       61.08     18.59 o 
  -7  11   0       10.51       -2.09     15.31 o 
  -6  11   0        5.08        1.19     14.97 o 
  -5  11   0        2.09        4.63     13.73 o 
  -4  11   0       12.28       15.73     18.28 o 
  -3  11   0       49.16       54.98     15.20 o 
  -2  11   0       66.74       94.08     17.74 o 
  -1  11   0      129.23      141.65     20.46 o 
   0  11   0       14.92       15.09     10.85 o 
   1  11   0       30.89       20.11     12.54 o 
   2  11   0      384.15      367.10     29.33 o 
   3  11   0       89.26       79.50     17.97 o 
   4  11   0      114.02      105.72     20.74 o 
   5  11   0        3.22        4.24     12.26 o 
   6  11   0       30.01       33.56     16.95 o 
   7  11   0        3.65       -9.66     11.75 o 
  -3  12   0      188.27      206.23     24.02 o 
  -2  12   0        0.04       -0.51     10.06 o 
  -1  12   0       27.56       29.66     13.90 o 
   0  12   0        2.23       17.23     13.33 o 
   1  12   0      213.84      243.19     27.35 o 
   2  12   0      123.21      136.23     22.83 o 
   3  12   0        3.75       -9.49     10.00 o 
   4  12   0       29.77       44.92     16.95 o 
   5  12   0       22.91       37.69     17.74 o 
  -1  13   0        4.36        9.38     13.84 o 
   0  13   0        3.34       -9.15     11.47 o 
   1  13   0        0.26       -6.78     11.24 o 
   2  13   0       36.88       35.71     15.82 o 
  -4 -12   1       37.18       46.95     17.29 o 
  -3 -12   1        8.11       25.76     15.76 o 
  -2 -12   1       43.75       31.13     15.82 o 
  -1 -12   1       21.57       29.72     15.14 o 
   0 -12   1       24.02       25.26     13.00 o 
   1 -12   1        9.16       12.26     11.75 o 
   2 -12   1        2.08       16.56     13.22 o 
   3 -12   1        1.20       -2.71     10.79 o 
  -6 -11   1        2.19        2.37     13.05 o 
  -5 -11   1        3.27        7.74     11.98 o 
  -4 -11   1       13.96       -2.99     10.11 o 
  -3 -11   1       18.40       30.12     14.75 o 
  -2 -11   1        5.56        7.23     11.75 o 
  -1 -11   1       70.91       88.15     19.16 o 
   0 -11   1       66.77       52.94     15.76 o 
   1 -11   1       66.28       79.10     16.61 o 
   2 -11   1       77.85       61.53     15.71 o 
   3 -11   1       21.04       51.98     15.03 o 
   4 -11   1       22.14       29.49     15.88 o 
   5 -11   1        1.07       -7.97     13.84 o 
   6 -11   1       88.53      128.15     23.73 o 
  -8 -10   1       10.95        1.53     13.45 o 
  -7 -10   1       19.76        5.03     12.94 o 
  -6 -10   1       31.93       42.04     15.88 o 
  -5 -10   1       49.67       30.34     14.97 o 
  -4 -10   1        2.05        1.75      9.55 o 
  -3 -10   1       61.21       82.55     17.63 o 
  -2 -10   1       94.02      106.74     18.59 o 
  -1 -10   1      147.56      175.10     21.36 o 
   0 -10   1       13.72        3.62     10.17 o 
   1 -10   1       89.78      126.62     18.99 o 
   2 -10   1       21.29       48.21     13.96 o 
   3 -10   1       96.29      123.49     13.10 o 
   4 -10   1        0.68        5.58      7.58 o 
   5 -10   1      261.36      244.77     26.33 o 
   6 -10   1       15.69       29.89     16.33 o 
   7 -10   1       43.36       45.26     17.57 o 
   8 -10   1       82.14       34.41     17.52 o 
  -9  -9   1        3.24       -0.51     12.26 o 
  -8  -9   1        9.77        1.64     12.49 o 
  -7  -9   1        4.62       -3.16      9.61 o 
  -6  -9   1       23.20       17.18     12.32 o 
  -5  -9   1       45.04       54.24     14.92 o 
  -4  -9   1        4.29        1.98      8.42 o 
  -3  -9   1        5.90        8.93     10.90 o 
  -2  -9   1        2.31        1.19      9.10 o 
  -1  -9   1       26.89       40.82      8.35 o 
   0  -9   1      235.70      254.54     18.25 o 
   1  -9   1      314.23      323.71     16.77 o 
   2  -9   1      175.65      207.56     14.32 o 
   3  -9   1        0.49       -1.29      5.99 o 
   4  -9   1       11.21       15.11      7.88 o 
   5  -9   1       43.33       48.59     15.20 o 
   6  -9   1        4.35       15.48     14.58 o 
   7  -9   1        1.97      -15.60     11.36 o 
   8  -9   1      555.77      636.32     42.72 o 
   9  -9   1        0.12      -10.62     13.96 o 
 -10  -8   1       81.29      100.07     20.79 o 
  -9  -8   1       13.68        3.79     10.90 o 
  -8  -8   1        1.54        8.76     12.03 o 
  -7  -8   1       10.08        9.49     10.90 o 
  -6  -8   1       41.38       68.82     16.39 o 
  -5  -8   1       45.37       27.23     11.98 o 
  -4  -8   1      126.14      142.22     19.10 o 
  -3  -8   1      136.13      141.85     11.17 o 
  -2  -8   1      318.23      330.08     15.49 o 
  -1  -8   1        6.52        7.68      9.52 o 
   0  -8   1      381.13      336.94     15.82 o 
   1  -8   1        0.53       11.80      7.51 o 
   2  -8   1       30.20       41.64     14.15 o 
   3  -8   1     1212.60     1173.01     30.29 o 
   4  -8   1        0.13       -5.70      7.77 o 
   5  -8   1       21.33       24.27      7.74 o 
   6  -8   1       26.71       30.17     14.75 o 
   7  -8   1        5.77        3.50     12.49 o 
   8  -8   1       25.65        3.79     13.79 o 
   9  -8   1       17.62        8.42     14.35 o 
  10  -8   1        0.32       12.49     16.78 o 
 -10  -7   1        7.34       -3.90      9.49 o 
  -9  -7   1        1.30        6.95     10.68 o 
  -8  -7   1       43.93       42.72     14.52 o 
  -7  -7   1      136.27      176.46     21.36 o 
  -6  -7   1      112.72      127.24     18.48 o 
  -5  -7   1      834.51      845.57     38.26 o 
  -4  -7   1        0.16        0.68      8.25 o 
  -3  -7   1       19.30       19.75      5.84 o 
  -2  -7   1      242.72      229.53     12.52 o 
  -1  -7   1       27.15       34.53      6.69 o 
   0  -7   1      176.82      200.64     11.88 o 
   1  -7   1      144.44      118.47     20.45 o 
   2  -7   1      225.91      243.68     13.46 o 
   3  -7   1      357.00      350.63     16.07 o 
   4  -7   1       14.09       24.13      8.76 o 
   5  -7   1       17.51       29.25     10.90 o 
   6  -7   1      604.94      586.03     35.71 o 
   7  -7   1       60.35       68.25     17.80 o 
   8  -7   1      526.30      558.81     36.95 o 
   9  -7   1        0.03        3.90     13.79 o 
  10  -7   1        0.00      -12.09     11.92 o 
  11  -7   1       88.91      104.19     25.65 o 
 -11  -6   1       20.04       24.58     12.71 o 
 -10  -6   1      109.53      106.45     18.87 o 
  -9  -6   1        3.27        2.88      9.27 o 
  -8  -6   1      124.35      113.51     17.40 o 
  -7  -6   1       14.28       29.44     11.92 o 
  -6  -6   1      131.23      132.33     17.01 o 
  -5  -6   1      112.58      131.71     16.33 o 
  -4  -6   1     2089.89     2018.25     34.04 o 
  -3  -6   1      469.43      485.41     11.89 o 
  -2  -6   1     1544.71     1595.22     23.04 o 
  -1  -6   1        9.89        6.86      4.39 o 
   0  -6   1      241.63      256.38     11.84 o 
   1  -6   1      487.41      460.60     15.70 o 
   2  -6   1       27.19       29.82      6.92 o 
   3  -6   1     1003.62      964.95     23.99 o 
   4  -6   1        1.31       -2.05      5.14 o 
   5  -6   1        0.57        1.17      5.84 o 
   6  -6   1      786.82      785.77     23.15 o 
   7  -6   1      164.56      185.61     23.11 o 
   8  -6   1       32.70       40.79     15.03 o 
   9  -6   1        0.72       -0.51     11.41 o 
  10  -6   1       24.98       22.49     15.31 o 
  11  -6   1        8.85       -0.51     13.84 o 
 -11  -5   1       14.38       14.91      6.91 o 
 -10  -5   1      157.06      150.98     19.27 o 
  -9  -5   1      355.42      392.19     27.07 o 
  -8  -5   1      388.95      375.91     25.15 o 
  -7  -5   1      273.11      299.08     13.62 o 
  -6  -5   1        0.49       -1.46      3.87 o 
  -5  -5   1       98.22       85.70      7.34 o 
  -4  -5   1     1004.91     1021.44     21.34 o 
  -3  -5   1       53.53       48.52      4.31 o 
  -2  -5   1       63.37       67.97      4.55 o 
  -1  -5   1      219.36      235.97     10.93 o 
   0  -5   1      112.38      124.26      7.98 o 
   1  -5   1     4701.05     4463.41     93.41 o 
   2  -5   1     3439.78     3465.74     50.22 o 
   3  -5   1      336.66      302.20     12.76 o 
   4  -5   1       39.66       47.00      6.75 o 
   5  -5   1       38.68       59.67      7.86 o 
   6  -5   1       81.64       92.24     11.98 o 
   7  -5   1      402.75      372.13     28.93 o 
   8  -5   1      992.33     1036.51     47.07 o 
   9  -5   1       13.54       14.52     12.66 o 
  10  -5   1        1.62        6.16     11.64 o 
  11  -5   1      257.16      305.45     33.17 o 
  12  -5   1       34.96       30.74     17.74 o 
 -12  -4   1       14.32       16.05     10.23 o 
 -11  -4   1       10.68       11.54      6.44 o 
 -10  -4   1       56.88       45.04      8.27 o 
  -9  -4   1       73.78       70.40     13.73 o 
  -8  -4   1      101.90      104.53     14.64 o 
  -7  -4   1      122.01      107.87      8.84 o 
  -6  -4   1       32.95       32.19      5.79 o 
  -5  -4   1       92.32       85.96      6.97 o 
  -4  -4   1     1932.70     1902.41     30.83 o 
  -3  -4   1      316.23      320.11     10.12 o 
  -2  -4   1      659.69      670.36     11.83 o 
  -1  -4   1      408.53      366.49     11.62 o 
   0  -4   1      537.20      519.03     17.49 o 
   1  -4   1       20.66       26.83      8.39 o 
   2  -4   1     5802.18     5689.69     71.09 o 
   3  -4   1      163.16      182.78      9.42 o 
   4  -4   1      407.41      367.41     24.18 o 
   5  -4   1      171.70      163.75     13.67 o 
   6  -4   1        2.87        4.19      5.37 o 
   7  -4   1      438.52      417.61     28.20 o 
   8  -4   1       46.78       27.01     12.77 o 
   9  -4   1      670.87      737.98     40.63 o 
  10  -4   1        0.24       14.52     11.53 o 
  11  -4   1      335.66      376.99     35.03 o 
  12  -4   1        3.62        8.81     14.41 o 
 -12  -3   1        1.68       -6.39      8.76 o 
 -11  -3   1       97.85       85.26     16.67 o 
 -10  -3   1        2.57        8.02      4.57 o 
  -9  -3   1      234.68      247.86     13.70 o 
  -8  -3   1        8.25       -4.01      6.72 o 
  -7  -3   1       48.57       47.97     10.57 o 
  -6  -3   1       29.90       42.49      8.87 o 
  -5  -3   1        8.48       -2.26      5.14 o 
  -4  -3   1       54.14       48.08      8.70 o 
  -3  -3   1     1480.23     1347.69     22.31 o 
  -2  -3   1        4.92        9.04      3.76 o 
  -1  -3   1     9529.96     9302.32    105.00 o 
   0  -3   1      838.51      832.61     16.44 o 
   1  -3   1      242.28      270.29      9.65 o 
   2  -3   1     1076.65     1104.26     20.29 o 
   3  -3   1       25.30       33.90      6.58 o 
   4  -3   1     3460.09     3519.00     48.61 o 
   5  -3   1      799.93      811.97     19.26 o 
   6  -3   1      381.59      393.48     14.24 o 
   7  -3   1     3291.71     3318.78     57.50 o 
   8  -3   1       30.18       21.41     11.41 o 
  10  -3   1       29.89       50.80     14.97 o 
  11  -3   1       77.02       71.93     18.42 o 
  12  -3   1       30.10       18.08     14.92 o 
  13  -3   1       37.10       40.51     19.49 o 
 -12  -2   1       43.78       34.18     13.28 o 
 -11  -2   1       66.96       64.53     14.97 o 
 -10  -2   1        1.90        4.28      4.44 o 
  -9  -2   1       98.35      101.34      8.71 o 
  -8  -2   1      598.22      586.24     17.99 o 
  -7  -2   1      229.05      220.59     16.78 o 
  -6  -2   1     1422.50     1412.90     40.06 o 
  -5  -2   1     1198.21     1194.56     33.96 o 
  -4  -2   1      194.99      178.83     12.38 o 
  -3  -2   1       29.20       34.24      6.78 o 
  -2  -2   1       67.08       73.79      7.52 o 
  -1  -2   1     1513.76     1532.26     23.02 o 
   0  -2   1      974.07      958.61     31.22 o 
   1  -2   1      933.36      926.20     15.91 o 
   2  -2   1    16919.66    16173.42    195.71 o 
   3  -2   1      132.39      128.66      6.85 o 
   4  -2   1     2064.28     2270.80     33.35 o 
   5  -2   1       23.36       20.47     12.57 o 
   6  -2   1     1387.00     1329.07     31.81 o 
   7  -2   1      206.40      229.20     10.91 o 
   8  -2   1       59.40       57.12     13.00 o 
   9  -2   1       97.10      100.01     17.12 o 
  10  -2   1       37.19       30.34     11.81 o 
  11  -2   1       23.78       16.27     11.98 o 
  12  -2   1       13.06       25.88     13.96 o 
  13  -2   1        5.99       -7.91     10.79 o 
 -13  -1   1       57.10       75.20     19.21 o 
 -12  -1   1       13.09       27.57     12.32 o 
 -11  -1   1        5.68        7.40      8.70 o 
 -10  -1   1      552.94      539.31     32.43 o 
  -9  -1   1       44.43       48.20      7.70 o 
  -8  -1   1      398.50      387.70     12.03 o 
  -7  -1   1       24.73       25.13      4.67 o 
  -6  -1   1      247.94      258.26     10.14 o 
  -5  -1   1       90.74       77.49      5.84 o 
  -4  -1   1        1.31       -3.56      3.73 o 
  -3  -1   1    17911.80    17692.19    267.28 o 
  -2  -1   1      180.11      156.40      8.93 o 
  -1  -1   1     2850.70     2788.27     49.10 o 
   0  -1   1     3408.43     3373.74     55.38 o 
   1  -1   1       29.60       35.43      2.88 o 
   2  -1   1     3995.10     3920.91     46.33 o 
   3  -1   1     1286.26     1340.46     24.98 o 
   4  -1   1       19.67       32.70      9.01 o 
   5  -1   1     2449.70     2386.40     34.01 o 
   6  -1   1     1592.60     1651.74     27.59 o 
   7  -1   1     1615.62     1548.00     27.96 o 
   8  -1   1        4.79        0.45      6.05 o 
   9  -1   1      126.76      101.54     16.16 o 
  10  -1   1        1.37       -8.53      6.50 o 
  11  -1   1        7.11        7.29      9.66 o 
  12  -1   1       35.36       35.65     14.41 o 
  13  -1   1       22.50       19.10     13.50 o 
 -13   0   1       92.97       87.47     21.08 o 
 -12   0   1        5.10        4.58      9.78 o 
 -11   0   1      104.42      121.37     19.95 o 
 -10   0   1        1.63       11.58      8.53 o 
  -9   0   1       17.72       23.70     11.64 o 
  -8   0   1      502.47      507.11     17.95 o 
  -7   0   1        1.80       -1.18      3.12 o 
  -6   0   1       23.80       34.82      5.14 o 
  -5   0   1      684.08      585.42     14.03 o 
  -4   0   1      238.42      248.28      8.17 o 
  -3   0   1     2732.85     2723.76     34.47 o 
  -2   0   1        0.28        0.99      1.44 o 
  -1   0   1     2918.79     2915.08     32.91 o 
   0   0   1      117.04      124.64      3.17 o 
   3   0   1       21.09       25.47      1.66 o 
   4   0   1      680.89      708.44     10.00 o 
   5   0   1      166.82      143.71     15.51 o 
   6   0   1     2002.50     1959.11     31.24 o 
   7   0   1       52.31       62.51      5.92 o 
   8   0   1       60.47       67.81      9.49 o 
   9   0   1      423.76      488.74     28.82 o 
  10   0   1        0.01       -2.99      6.55 o 
  11   0   1        7.79       10.45      9.61 o 
  12   0   1        1.77       15.48     11.58 o 
  13   0   1        0.91       -0.62      8.93 o 
 -13   1   1        3.05        0.28     11.87 o 
 -12   1   1        5.43        2.15      9.38 o 
 -11   1   1        5.75       -0.17      8.53 o 
 -10   1   1      727.38      672.43     38.14 o 
  -9   1   1      217.85      222.63     13.32 o 
  -8   1   1     1489.17     1508.51     71.91 o 
  -7   1   1      229.97      243.77     12.12 o 
  -6   1   1        7.86        6.39      3.40 o 
  -5   1   1     1639.39     1938.73     32.61 o 
  -4   1   1        0.05        2.63      2.52 o 
  -3   1   1     7836.77     7522.65    120.30 o 
  -2   1   1     3711.35     3625.88     61.54 o 
  -1   1   1        0.03        3.50      2.03 o 
   0   1   1     2949.71     2950.45     49.10 o 
   1   1   1        0.48       -3.98      2.66 o 
   2   1   1     4690.79     4560.73     71.76 o 
   3   1   1     3068.82     3105.03     37.97 o 
   4   1   1      138.52      123.92      5.90 o 
   5   1   1      217.14      216.33      8.21 o 
   6   1   1      185.38      205.38      8.77 o 
   7   1   1      319.77      306.02      8.65 o 
   8   1   1        2.04        3.75      2.45 o 
   9   1   1       50.55       49.72     11.75 o 
  10   1   1      268.91      264.37     23.51 o 
  11   1   1       69.16       68.31     16.05 o 
  12   1   1      122.12      110.46     19.72 o 
  13   1   1        9.35        5.03     11.30 o 
 -12   2   1       22.67       58.20     16.73 o 
 -11   2   1        4.39        1.30      8.76 o 
 -10   2   1      770.67      741.60     40.80 o 
  -9   2   1      281.92      251.49     24.18 o 
  -8   2   1        4.57        0.56      4.41 o 
  -7   2   1        1.89       10.83      4.63 o 
  -6   2   1       21.98       15.48      4.43 o 
  -5   2   1     1962.92     2002.72     33.81 o 
  -4   2   1      874.78      870.87     32.27 o 
  -3   2   1        1.49        3.76      2.97 o 
  -2   2   1     1889.89     1967.95     28.52 o 
  -1   2   1     4109.92     3875.24     66.73 o 
   0   2   1       85.89      117.47      7.68 o 
   1   2   1     1442.31     1452.00     29.95 o 
   2   2   1    12901.68    12718.60    133.52 o 
   3   2   1       81.20       81.33      5.05 o 
   4   2   1      370.82      346.32     26.22 o 
   5   2   1      934.34      986.02     19.42 o 
   6   2   1       78.92       71.74      6.04 o 
   7   2   1       13.50       11.30      4.25 o 
   8   2   1      139.79      143.63     26.93 o 
   9   2   1      135.03      131.31      7.46 o 
  10   2   1      355.80      403.14     26.90 o 
  11   2   1       17.72       21.30     10.00 o 
  12   2   1       50.16       49.50     14.07 o 
  13   2   1       32.14       12.54     11.30 o 
 -12   3   1       54.74       60.46     17.52 o 
 -11   3   1        4.05       -2.15      9.44 o 
 -10   3   1       72.84       68.54     16.16 o 
  -9   3   1       91.68      104.81     18.14 o 
  -8   3   1       43.53       40.05      7.35 o 
  -7   3   1      602.06      614.62     19.54 o 
  -6   3   1        0.03       -1.32      9.24 o 
  -5   3   1       85.57       92.03     10.03 o 
  -4   3   1     5055.45     5243.94     68.24 o 
  -3   3   1       58.18       77.26      6.43 o 
  -2   3   1     7686.63     7625.53     89.14 o 
  -1   3   1        8.63       13.53      3.82 o 
   0   3   1       37.72       81.59      9.10 o 
   1   3   1     2312.10     2334.63     89.42 o 
   2   3   1     6938.04     7005.39    147.48 o 
   3   3   1     7868.48     7909.01     89.12 o 
   4   3   1       89.41       84.01      5.96 o 
   5   3   1     3407.70     3390.21     46.99 o 
   6   3   1        0.16       -0.15      3.64 o 
   7   3   1      259.57      253.58     11.39 o 
   8   3   1       85.91       71.73      7.74 o 
   9   3   1       75.91       88.97      8.83 o 
  10   3   1        2.34       -6.50      5.93 o 
  11   3   1       31.01       32.94     11.47 o 
  12   3   1       69.78       55.77     14.18 o 
  13   3   1       20.46       16.33     11.58 o 
 -12   4   1       22.75       18.98     13.73 o 
 -11   4   1        9.29       15.59     12.66 o 
 -10   4   1       23.36       11.30     10.34 o 
  -9   4   1      363.88      467.50     31.87 o 
  -8   4   1       23.26       17.23     10.68 o 
  -7   4   1      245.39      223.16     13.72 o 
  -6   4   1      166.74      180.91     11.71 o 
  -5   4   1     1910.14     1886.89     35.15 o 
  -4   4   1      611.53      617.31     24.21 o 
  -3   4   1      196.59      229.75     10.81 o 
  -2   4   1     3310.98     3318.54     47.33 o 
  -1   4   1      614.33      611.96     15.33 o 
   0   4   1      331.23      324.39     10.21 o 
   1   4   1     1293.35     1296.54     22.30 o 
   2   4   1       52.88       47.05      4.92 o 
   3   4   1       12.12       11.77      3.25 o 
   4   4   1      531.93      552.03     14.64 o 
   5   4   1     1635.35     1629.89     29.36 o 
   6   4   1       76.33       85.28     19.35 o 
   7   4   1      359.74      383.75     14.74 o 
   8   4   1      329.36      291.31     11.00 o 
   9   4   1       54.82       60.60      6.58 o 
  10   4   1      280.78      309.98     18.13 o 
  11   4   1       27.60       40.63     14.07 o 
  12   4   1       33.78       26.44     10.90 o 
  13   4   1        6.20       -1.70      8.36 o 
 -12   5   1       55.33       65.66     21.64 o 
 -11   5   1        8.73       -0.06     12.49 o 
 -10   5   1       33.72       50.12     17.23 o 
  -9   5   1        0.44       -6.95      9.61 o 
  -8   5   1       11.47       15.48     10.00 o 
  -7   5   1       23.78       33.80     13.98 o 
  -6   5   1      984.60      965.68     26.26 o 
  -5   5   1     1568.40     1596.78     33.58 o 
  -4   5   1     8301.85     8184.40    103.65 o 
  -3   5   1      191.78      191.21     19.97 o 
  -2   5   1      580.48      662.58     18.33 o 
  -1   5   1      431.53      431.30     17.12 o 
   0   5   1     2513.81     2414.78     36.02 o 
   1   5   1      286.92      279.60      7.76 o 
   2   5   1      309.96      319.06      8.23 o 
   3   5   1     3634.65     3874.49     64.47 o 
   4   5   1       21.93       22.07      7.03 o 
   5   5   1      366.14      341.93     21.19 o 
   6   5   1      159.24      165.87     10.01 o 
   7   5   1       12.44        7.16      5.05 o 
   8   5   1      304.85      280.16     13.88 o 
   9   5   1       70.63       84.21      7.55 o 
  10   5   1       45.51       45.65      8.18 o 
  11   5   1       11.78        4.24      7.97 o 
  12   5   1       44.99       30.57     11.36 o 
 -11   6   1        2.60        7.46     15.09 o 
 -10   6   1        2.48       10.11     13.56 o 
  -9   6   1      367.68      403.20     32.77 o 
  -8   6   1       17.39       -7.80      9.61 o 
  -7   6   1     2081.49     2061.85     43.86 o 
  -6   6   1       51.16       32.05      8.98 o 
  -5   6   1      734.60      731.16     23.45 o 
  -4   6   1      277.04      304.73     14.92 o 
  -3   6   1      163.25      163.04     11.28 o 
  -2   6   1      905.12      928.65     22.91 o 
  -1   6   1      179.10      175.32     15.62 o 
   0   6   1       10.92       14.66      4.80 o 
   1   6   1       69.50       75.60      6.39 o 
   2   6   1        2.28        0.84      2.59 o 
   3   6   1      691.29      659.72     13.25 o 
   4   6   1       74.67       75.37      7.22 o 
   5   6   1        1.06       -0.36      3.87 o 
   6   6   1       80.46       76.03      8.27 o 
   7   6   1       39.81       46.68      7.63 o 
   8   6   1       21.84       19.69      6.40 o 
   9   6   1        0.21        3.62      5.07 o 
  10   6   1      156.41      155.22     12.74 o 
  11   6   1       80.71       93.12     15.54 o 
 -11   7   1       54.17       60.12     20.91 o 
 -10   7   1        0.00        1.24     12.32 o 
  -9   7   1      456.94      549.26     38.31 o 
  -8   7   1      148.49      136.17     22.38 o 
  -7   7   1      222.27      202.56     23.79 o 
  -6   7   1      459.58      434.15     36.73 o 
  -5   7   1       48.17       67.17     10.28 o 
  -4   7   1      156.84      155.99     12.64 o 
  -3   7   1       18.02       15.20      7.22 o 
  -2   7   1       10.80        9.80      6.34 o 
  -1   7   1       53.79       64.57     13.84 o 
   0   7   1     2287.94     2302.56     38.85 o 
   1   7   1      887.13      886.06     20.84 o 
   2   7   1        9.25        6.56      3.30 o 
   3   7   1      353.58      358.41     10.33 o 
   4   7   1      171.00      162.02     11.89 o 
   5   7   1       73.17       83.05      8.48 o 
   6   7   1       66.31       71.40      8.46 o 
   7   7   1      103.21       98.86     10.60 o 
   8   7   1        0.44        2.66      5.61 o 
   9   7   1       11.87        4.58     10.23 o 
  10   7   1      131.52      138.32     19.49 o 
  11   7   1       36.13       37.80     13.79 o 
 -10   8   1        3.86        5.31     12.94 o 
  -9   8   1       31.80       32.21     15.48 o 
  -8   8   1        9.74        7.40     13.28 o 
  -7   8   1       62.06       47.12     16.72 o 
  -6   8   1       26.55       30.99      9.58 o 
  -5   8   1      106.45      111.37     19.69 o 
  -4   8   1      186.03      171.07     18.84 o 
  -3   8   1      110.53      118.36     11.54 o 
  -2   8   1      466.90      455.75     18.46 o 
  -1   8   1      264.87      263.35     14.50 o 
   0   8   1      736.35      740.26     21.13 o 
   1   8   1       22.88       26.82     13.81 o 
   2   8   1        0.91       -0.96      7.51 o 
   3   8   1        2.68       -1.96      4.38 o 
   4   8   1       84.78       78.10      8.65 o 
   5   8   1      325.71      338.29     15.15 o 
   6   8   1      179.29      226.24     22.32 o 
   7   8   1       10.91        1.41      9.27 o 
   8   8   1      197.72      221.83     23.11 o 
   9   8   1       66.23       76.00     17.12 o 
  10   8   1       54.40       53.23     16.22 o 
  11   8   1       24.29       12.09     13.16 o 
  -9   9   1      127.53       98.32     24.18 o 
  -8   9   1       48.91       34.41     15.88 o 
  -7   9   1       34.12       63.11     18.93 o 
  -6   9   1      109.44       94.98     20.17 o 
  -5   9   1       11.55       28.97      9.06 o 
  -4   9   1       27.62       32.98      9.49 o 
  -3   9   1       37.73       36.49      9.21 o 
  -2   9   1        7.25       16.01      7.86 o 
  -1   9   1        2.03       -0.65     14.47 o 
   0   9   1        4.58        8.36      9.55 o 
   1   9   1        0.21        5.25      9.61 o 
   2   9   1       54.48       28.59     11.58 o 
   3   9   1      113.24      116.39     17.69 o 
   4   9   1      231.99      254.26     23.62 o 
   5   9   1       44.30       45.48     14.41 o 
   6   9   1       27.70       50.06     14.75 o 
   7   9   1      141.26      127.36     20.23 o 
   8   9   1        3.17       20.91     13.28 o 
   9   9   1       34.00       27.69     13.45 o 
  10   9   1       21.34       16.78     14.35 o 
  -8  10   1        8.19      -19.83     13.22 o 
  -7  10   1       47.90       22.66     16.50 o 
  -6  10   1      128.23      140.13     23.28 o 
  -5  10   1       33.24       37.97     10.01 o 
  -4  10   1       28.95       39.78     10.71 o 
  -3  10   1        0.73       -7.44     13.02 o 
  -2  10   1        0.32        1.30      8.93 o 
  -1  10   1      186.04      201.94     22.15 o 
   0  10   1       70.24       75.15     16.56 o 
   1  10   1       23.13       36.50     12.37 o 
   2  10   1       23.82       21.30     10.57 o 
   3  10   1       43.47       46.90     14.41 o 
   4  10   1        0.13       10.40     10.74 o 
   5  10   1       71.07       72.78     17.97 o 
   6  10   1        4.87       -1.86      9.94 o 
   7  10   1      167.99      197.19     25.54 o 
   8  10   1       12.84        9.21     11.92 o 
   9  10   1       21.57       31.08     16.33 o 
  -7  11   1       34.80        7.51     16.39 o 
  -6  11   1       77.73       74.02     19.95 o 
  -5  11   1        7.33        9.94     14.30 o 
  -4  11   1       61.65       91.03     17.69 o 
  -3  11   1        3.51       -5.54      9.04 o 
  -2  11   1       78.15       40.17     13.84 o 
  -1  11   1      110.13      113.28     19.78 o 
   0  11   1        7.14       -5.31      8.98 o 
   1  11   1       30.41       37.35     13.90 o 
   2  11   1      209.31      230.42     25.37 o 
   3  11   1        4.25        1.36     10.34 o 
   4  11   1       89.71       95.04     19.38 o 
   5  11   1       37.10       52.49     17.06 o 
   6  11   1       67.59       58.37     18.53 o 
   7  11   1        0.23      -10.23     12.38 o 
   8  11   1       10.27        5.20     13.50 o 
  -4  12   1        9.05       14.24     12.94 o 
  -3  12   1      104.96      101.03     19.78 o 
  -2  12   1        1.38        4.69     11.64 o 
  -1  12   1       35.68       50.06     15.54 o 
   0  12   1       53.58       77.63     18.31 o 
   1  12   1       47.69       36.78     14.58 o 
   2  12   1       76.78       97.98     20.85 o 
   3  12   1       59.54       92.16     19.66 o 
   4  12   1       20.62        9.61     11.64 o 
   5  12   1        0.28      -12.77     12.32 o 
   6  12   1        2.92        3.33     13.11 o 
  -3  13   1       71.05       64.58     18.59 o 
  -2  13   1        0.00       -2.15     12.20 o 
  -1  13   1       20.16       38.82     15.71 o 
   0  13   1       11.99       -0.96     12.37 o 
   1  13   1       13.49       47.80     17.63 o 
   2  13   1        0.13       -7.18     11.36 o 
   3  13   1       21.68       38.03     16.50 o 
   4  13   1       49.81       54.47     17.69 o 
  -2 -12   2       13.69       13.33     12.60 o 
  -1 -12   2       10.37       19.38     13.39 o 
   0 -12   2        0.40       15.37     12.71 o 
   1 -12   2       15.04       18.93     12.20 o 
   2 -12   2       56.64       44.24     15.59 o 
  -5 -11   2        1.25        8.76     12.32 o 
  -4 -11   2        8.35       16.16     13.22 o 
  -3 -11   2       37.89       32.88     14.63 o 
  -2 -11   2      168.01      186.29     24.81 o 
  -1 -11   2       50.67       45.88     15.14 o 
   0 -11   2      174.21      187.81     23.45 o 
   1 -11   2        3.19        1.24     10.34 o 
   2 -11   2      152.18      168.77     21.36 o 
   3 -11   2      115.13      116.09     13.74 o 
   4 -11   2       53.30       60.85     18.20 o 
   5 -11   2       36.01       49.84     18.48 o 
   6 -11   2       29.12       10.28     16.33 o 
  -7 -10   2        4.84      -10.45     12.60 o 
  -6 -10   2        1.65        7.51     13.16 o 
  -5 -10   2        6.23       12.88     12.20 o 
  -4 -10   2       12.47       11.87     10.96 o 
  -3 -10   2        5.25       -8.31      8.82 o 
  -2 -10   2     1450.53     1488.90     58.15 o 
  -1 -10   2       18.80       10.62     11.41 o 
   0 -10   2       14.85       -2.88      9.89 o 
   1 -10   2      145.77      144.37     13.56 o 
   2 -10   2       26.07       39.71      9.27 o 
   3 -10   2       32.96       33.26      9.31 o 
   4 -10   2       15.10       25.76     14.86 o 
   5 -10   2      342.99      353.93     32.21 o 
   6 -10   2        0.10        3.73     13.22 o 
   7 -10   2        4.64       -5.14     13.62 o 
   8 -10   2       24.73       27.06     17.52 o 
  -8  -9   2        0.20        9.10     13.56 o 
  -7  -9   2       61.53       75.43     19.89 o 
  -6  -9   2        4.33       19.83     13.16 o 
  -5  -9   2       60.70       73.68     17.74 o 
  -4  -9   2      132.85      148.43     20.85 o 
  -3  -9   2      218.82      250.47     24.75 o 
  -2  -9   2      107.44      126.51     19.44 o 
  -1  -9   2      212.66      231.73     14.95 o 
   0  -9   2     1002.47     1005.75     37.29 o 
   1  -9   2       45.43       40.92      9.66 o 
   2  -9   2       68.23       80.22     10.99 o 
   3  -9   2      476.77      495.13     25.74 o 
   4  -9   2        2.54        6.83      7.32 o 
   5  -9   2      567.95      572.81     36.79 o 
   6  -9   2        0.04       -0.57     12.71 o 
   7  -9   2        0.74       -4.52     12.71 o 
   8  -9   2      107.94       38.65     18.48 o 
   9  -9   2        0.30        1.92     13.79 o 
  -9  -8   2        3.25       10.51     13.28 o 
  -8  -8   2       71.87       78.43     18.87 o 
  -7  -8   2        4.13       12.20     12.77 o 
  -6  -8   2       30.34       67.75     16.39 o 
  -5  -8   2       29.56       19.83     11.98 o 
  -4  -8   2       68.16       85.83     16.27 o 
  -3  -8   2       82.00       69.33      9.47 o 
  -2  -8   2      607.45      628.54     24.47 o 
  -1  -8   2      176.65      173.57     12.65 o 
   0  -8   2     1290.05     1362.40     32.14 o 
   1  -8   2        5.44       11.13      6.19 o 
   2  -8   2        2.42        7.67      6.88 o 
   3  -8   2       81.93       73.40     10.60 o 
   4  -8   2       32.38       37.13      9.38 o 
   5  -8   2       63.34       70.85     17.52 o 
   6  -8   2       16.89       -0.06     10.68 o 
   7  -8   2        0.62        1.30     11.87 o 
   8  -8   2      271.82      287.60     30.29 o 
   9  -8   2       10.47       30.12     17.69 o 
  10  -8   2       25.93       25.03     17.46 o 
 -10  -7   2       13.67       -4.41     11.98 o 
  -9  -7   2       14.77       23.96     14.18 o 
  -8  -7   2        1.27        1.13     10.34 o 
  -7  -7   2      245.79      281.83     25.77 o 
  -6  -7   2      387.83      423.15     29.10 o 
  -5  -7   2      501.41      540.56     31.64 o 
  -4  -7   2      165.66      163.29     18.87 o 
  -3  -7   2      122.24      120.09     10.46 o 
  -2  -7   2      213.31      207.99     14.30 o 
  -1  -7   2        2.33       -6.62      4.72 o 
   0  -7   2       18.66       21.86      6.31 o 
   1  -7   2       35.92       45.48      8.84 o 
   2  -7   2       17.93       21.37      6.34 o 
   3  -7   2     1763.56     1689.62     35.71 o 
   4  -7   2      317.05      295.03     24.21 o 
   5  -7   2       28.91       23.95      7.06 o 
   6  -7   2       92.20       92.04     18.93 o 
   7  -7   2        3.00       -1.13     10.79 o 
   8  -7   2       15.23       12.26     14.24 o 
   9  -7   2        2.77       12.94     14.52 o 
  10  -7   2       26.78       19.10     17.80 o 
  11  -7   2        4.95       -6.39     13.05 o 
 -10  -6   2       52.39       75.71     17.63 o 
  -9  -6   2        6.49        3.05     10.23 o 
  -8  -6   2      173.62      160.13     20.17 o 
  -7  -6   2      301.78      295.85     23.56 o 
  -6  -6   2      128.82      103.91     16.39 o 
  -5  -6   2        0.71        3.95      7.12 o 
  -4  -6   2       29.85       34.86     10.57 o 
  -3  -6   2        4.33       -5.18      3.45 o 
  -2  -6   2     1908.41     1941.38     36.77 o 
  -1  -6   2      541.92      489.81     18.22 o 
   0  -6   2       29.83       36.56      6.42 o 
   1  -6   2      617.66      647.75     19.23 o 
   2  -6   2        7.20        8.48      5.76 o 
   3  -6   2       21.23       25.48     12.97 o 
   4  -6   2      141.17      129.03     10.28 o 
   5  -6   2        9.69       14.37      6.07 o 
   6  -6   2       17.57       30.00     13.45 o 
   7  -6   2       66.66       53.90     16.61 o 
   8  -6   2      324.91      294.77     28.65 o 
   9  -6   2      175.21      213.01     27.01 o 
  10  -6   2       40.89       13.16     14.41 o 
  11  -6   2        0.13       -2.66     13.16 o 
 -11  -5   2      110.37      120.52     15.10 o 
 -10  -5   2      128.84      142.12     12.05 o 
  -9  -5   2       46.81       53.34     14.69 o 
  -8  -5   2        3.30        4.07      9.32 o 
  -7  -5   2      458.24      429.31     27.07 o 
  -6  -5   2      499.99      493.72     27.46 o 
  -5  -5   2        1.97        5.14      7.91 o 
  -4  -5   2       84.89       73.06     12.60 o 
  -3  -5   2      759.80      805.12     14.53 o 
  -2  -5   2      515.17      492.10     16.14 o 
  -1  -5   2     1878.32     1813.63     33.02 o 
   0  -5   2        3.82        0.33      7.37 o 
   1  -5   2      322.06      270.73     15.65 o 
   2  -5   2       53.24       61.24     11.41 o 
   3  -5   2        2.10       -3.99      3.69 o 
   4  -5   2      420.56      455.07     15.53 o 
   5  -5   2       50.92       56.41      7.00 o 
   6  -5   2       13.22        9.55     11.02 o 
   7  -5   2       20.23        9.38     11.58 o 
   8  -5   2     1686.42     1615.87     60.18 o 
   9  -5   2        0.60        2.49     11.30 o 
  10  -5   2        0.40      -13.45     10.62 o 
  11  -5   2       51.00       50.17     18.53 o 
  12  -5   2        5.51       -4.01     13.90 o 
 -11  -4   2        1.12        0.93      5.00 o 
 -10  -4   2       64.18       67.99     22.91 o 
  -9  -4   2      163.52      203.63     21.25 o 
  -8  -4   2      393.22      402.86     25.65 o 
  -7  -4   2       37.46       55.60     12.77 o 
  -6  -4   2      817.35      775.60     19.98 o 
  -5  -4   2        0.92       -3.97      3.20 o 
  -4  -4   2      778.63      762.77     17.21 o 
  -3  -4   2     3635.29     3774.52     48.75 o 
  -2  -4   2        0.02       -0.30      3.32 o 
  -1  -4   2      204.06      229.03     10.15 o 
   0  -4   2      239.65      241.83     10.29 o 
   1  -4   2       52.54       53.99      5.82 o 
   2  -4   2     1024.70     1093.83     22.53 o 
   3  -4   2     1180.82     1195.98     23.72 o 
   4  -4   2     2792.15     2659.05     40.73 o 
   5  -4   2       14.96        4.03      4.44 o 
   6  -4   2      900.00      862.68     20.30 o 
   7  -4   2       31.58       37.63     13.50 o 
   8  -4   2     2997.92     2902.87     82.44 o 
   9  -4   2      499.52      547.11     35.37 o 
  10  -4   2        1.29       -0.23      9.21 o 
  11  -4   2       11.25       -7.18      9.89 o 
  12  -4   2        5.29      -13.17     11.41 o 
 -12  -3   2        0.85        3.67      7.85 o 
 -11  -3   2      128.18      121.62     10.81 o 
 -10  -3   2        2.79        8.54      6.43 o 
  -9  -3   2       89.00       83.68     10.31 o 
  -8  -3   2     2311.55     2379.71     36.65 o 
  -7  -3   2        6.70        2.83      7.46 o 
  -6  -3   2      415.55      437.05     23.79 o 
  -5  -3   2      140.74      105.72     12.32 o 
  -4  -3   2        1.57       -0.40      4.80 o 
  -3  -3   2       47.11       76.50      5.13 o 
  -2  -3   2        6.81       11.06      3.36 o 
  -1  -3   2     8118.43     7871.77     92.74 o 
   0  -3   2      220.03      214.18     11.89 o 
   1  -3   2     1574.38     1615.29     26.70 o 
   2  -3   2      403.77      384.04     30.71 o 
   3  -3   2     2944.53     2877.57     40.37 o 
   4  -3   2     1010.21     1205.06     22.00 o 
   5  -3   2        0.01        5.20      3.51 o 
   6  -3   2      529.05      520.90     14.12 o 
   7  -3   2       43.91       41.08     12.20 o 
   8  -3   2       42.23       59.27     13.96 o 
   9  -3   2      646.83      655.31     37.01 o 
  10  -3   2        0.27       13.11     11.70 o 
  11  -3   2      280.19      279.97     29.78 o 
  12  -3   2        0.67       10.68     13.67 o 
  13  -3   2      100.02       93.12     22.77 o 
 -12  -2   2        4.92       11.58     10.06 o 
 -11  -2   2      201.63      229.51     25.15 o 
 -10  -2   2       49.13       59.60      7.59 o 
  -9  -2   2        3.96       -0.54      4.83 o 
  -8  -2   2      766.80      816.48     40.15 o 
  -7  -2   2      142.13      144.77     10.02 o 
  -6  -2   2     1746.47     1622.93     46.11 o 
  -5  -2   2       38.46       45.15      8.98 o 
  -4  -2   2       49.52       63.73      9.38 o 
  -3  -2   2     2994.34     2986.67     61.54 o 
  -2  -2   2       39.54       31.52      4.43 o 
  -1  -2   2     5426.38     5206.42     63.51 o 
   0  -2   2      388.35      387.64     10.54 o 
   1  -2   2     3260.18     3225.48     41.73 o 
   2  -2   2     1360.76     1399.33     22.32 o 
   3  -2   2      478.31      441.82     10.69 o 
   4  -2   2     5304.40     5399.07     65.29 o 
   5  -2   2       32.05       38.89      4.07 o 
   6  -2   2     2044.97     2064.41     32.46 o 
   7  -2   2      185.72      197.76     19.21 o 
   8  -2   2     1129.81     1115.33     44.41 o 
   9  -2   2       58.81       77.30     15.48 o 
  10  -2   2       41.59       29.95     12.66 o 
  11  -2   2       53.89       77.18     18.59 o 
  12  -2   2        6.60        4.46     11.53 o 
  13  -2   2        1.71       10.51     14.24 o 
 -12  -1   2       17.23       22.54     12.03 o 
 -11  -1   2       28.00        6.50      8.53 o 
 -10  -1   2       12.15       -0.05      5.72 o 
  -9  -1   2       29.44       28.53      7.01 o 
  -8  -1   2      587.77      598.91     18.78 o 
  -7  -1   2      277.02      295.86     12.55 o 
  -6  -1   2     3347.05     3343.88     67.33 o 
  -5  -1   2      126.95      135.59      7.98 o 
  -4  -1   2      408.07      395.97     12.40 o 
  -3  -1   2       51.06       60.57      7.52 o 
  -2  -1   2      193.59      169.74     10.68 o 
  -1  -1   2      120.50      102.34      5.54 o 
   0  -1   2      786.55      804.24     18.53 o 
   1  -1   2      429.38      482.67     10.19 o 
   2  -1   2     2948.06     3018.77     49.10 o 
   3  -1   2     1090.32     1061.88     16.11 o 
   4  -1   2       45.79       35.94      7.97 o 
   5  -1   2       66.47       70.18      4.78 o 
   6  -1   2      898.66      897.69     27.80 o 
   7  -1   2      229.09      212.36     12.43 o 
   8  -1   2       56.32       65.66     13.73 o 
   9  -1   2      113.99       95.32     16.27 o 
  10  -1   2        3.70       14.52     11.02 o 
  11  -1   2       21.08       22.43     12.43 o 
  12  -1   2        2.43       12.15     12.83 o 
  13  -1   2       86.03       42.77     17.52 o 
 -12   0   2      197.71      267.25     29.38 o 
 -11   0   2       48.28       81.93     17.46 o 
 -10   0   2        6.33        2.49      8.08 o 
  -9   0   2        3.74        5.69      7.94 o 
  -8   0   2      377.20      338.48     15.39 o 
  -7   0   2       73.26       69.67     10.40 o 
  -6   0   2       32.71       38.31      7.63 o 
  -5   0   2      461.11      479.51     13.83 o 
  -4   0   2        2.55       -1.05      2.08 o 
  -3   0   2     2699.08     2772.71     37.32 o 
  -2   0   2      292.48      294.88      8.60 o 
  -1   0   2     3332.49     3287.22     39.10 o 
   0   0   2     2835.02     2684.87     31.50 o 
   1   0   2      192.73      193.63      6.78 o 
   2   0   2       69.41      105.04     13.81 o 
   3   0   2      120.93      123.06     10.17 o 
   4   0   2       80.24       93.16      6.55 o 
   5   0   2       20.71       22.47      2.57 o 
   6   0   2      172.71      172.97     12.91 o 
   7   0   2       13.09       11.07      3.73 o 
   8   0   2       14.31       18.53      8.19 o 
   9   0   2       29.58       17.35      9.44 o 
  10   0   2        3.83       -5.99      5.65 o 
  11   0   2       70.11      104.76     18.42 o 
  12   0   2       83.08       74.58     17.69 o 
  13   0   2       32.16       65.20     18.65 o 
 -12   1   2       78.56       91.20     20.23 o 
 -11   1   2        0.27       22.94     11.36 o 
 -10   1   2       28.93       10.51      9.49 o 
  -9   1   2        1.24        4.75      5.02 o 
  -8   1   2      677.25      702.93     22.47 o 
  -7   1   2      122.83      115.10     18.73 o 
  -6   1   2       74.28       91.70     10.74 o 
  -5   1   2      805.50     1012.09     30.97 o 
  -4   1   2      127.93      114.02      9.78 o 
  -3   1   2      502.54      576.14     19.72 o 
  -2   1   2     1698.10     1800.82     38.42 o 
  -1   1   2        0.81       12.03      3.62 o 
   1   1   2     1490.80     1477.65     28.20 o 
   2   1   2     9587.65     9782.67    103.84 o 
   3   1   2      157.72      170.71      5.80 o 
   4   1   2      276.10      262.86      7.49 o 
   5   1   2       19.57       30.39      3.41 o 
   6   1   2      490.23      476.14     12.24 o 
   7   1   2     5043.94     5110.30     50.47 o 
   8   1   2       18.50       20.99      3.21 o 
   9   1   2       15.14       10.74      7.57 o 
  10   1   2        0.17        2.26      7.46 o 
  11   1   2       23.90       27.01     12.32 o 
  12   1   2       70.73       74.64     16.73 o 
  13   1   2        1.58        2.88     10.06 o 
 -12   2   2        4.37        0.06     11.13 o 
 -11   2   2        3.87       11.75     12.09 o 
 -10   2   2        7.22        6.55      8.48 o 
  -9   2   2       25.03       25.14      9.49 o 
  -8   2   2      356.26      369.60     16.53 o 
  -7   2   2     1138.20     1171.54     28.25 o 
  -6   2   2       22.90       32.07      5.61 o 
  -5   2   2      899.96     1028.66     23.24 o 
  -4   2   2       31.37       20.38      4.39 o 
  -3   2   2     4081.88     4229.20     76.96 o 
  -2   2   2     1156.80     1174.44     29.04 o 
  -1   2   2     5688.46     5533.77     92.11 o 
   0   2   2     4531.06     4531.73     73.74 o 
   1   2   2       38.66       42.30      3.69 o 
   2   2   2    33819.61    33210.96   1023.31 o 
   3   2   2       52.54       44.77      4.13 o 
   4   2   2       89.68      100.64      4.62 o 
   5   2   2     1602.64     1541.53     24.83 o 
   6   2   2       94.95       91.96      6.31 o 
   7   2   2     1455.50     1522.25     31.73 o 
   8   2   2      164.32      162.24      9.45 o 
   9   2   2       23.59       10.51      7.57 o 
  10   2   2      400.70      415.46     26.11 o 
  11   2   2      133.22      112.44     17.52 o 
  12   2   2      349.43      357.94     28.42 o 
  13   2   2        9.86        9.94     11.24 o 
 -12   3   2      391.36      386.76     36.33 o 
 -11   3   2        0.23        3.45      9.89 o 
 -10   3   2       80.85       65.88     16.22 o 
  -9   3   2      345.58      348.11     29.67 o 
  -8   3   2      711.18      703.88     22.92 o 
  -7   3   2      288.41      276.52     22.06 o 
  -6   3   2        9.90       12.40     11.53 o 
  -5   3   2      736.25      762.83     32.29 o 
  -4   3   2      619.03      608.19     16.90 o 
  -3   3   2     2594.58     2639.16     39.84 o 
  -2   3   2     2150.44     1977.79     33.11 o 
  -1   3   2      760.00      763.50     15.91 o 
   0   3   2    30316.30    28991.98    431.26 o 
   1   3   2       38.58       25.79      5.90 o 
   2   3   2    58272.55    54636.80   2047.89 o 
   3   3   2       91.57       72.26     12.38 o 
   4   3   2       55.43       45.57      3.55 o 
   5   3   2      197.22      201.61      6.99 o 
   6   3   2        8.02        3.69      2.58 o 
   7   3   2       13.27        9.41      4.04 o 
   8   3   2      318.37      318.58     13.01 o 
   9   3   2        0.03        1.23      4.23 o 
  10   3   2      217.70      237.99     20.74 o 
  11   3   2      166.53      184.99     20.23 o 
  12   3   2       41.03       39.16     12.20 o 
  13   3   2       15.80       14.52     11.70 o 
 -12   4   2      102.07      135.77     25.54 o 
 -11   4   2        2.64       10.28     11.75 o 
 -10   4   2        5.80       20.40     12.66 o 
  -9   4   2       21.60        9.21      9.10 o 
  -8   4   2        0.48       -0.30      7.57 o 
  -7   4   2      682.56      665.73     24.13 o 
  -6   4   2        2.44        3.87      5.36 o 
  -5   4   2      621.66      617.83     26.64 o 
  -4   4   2        0.19        1.37      4.31 o 
  -3   4   2     2016.61     2060.99     45.15 o 
  -2   4   2      763.99      846.81     19.32 o 
  -1   4   2       70.96       71.52      6.15 o 
   0   4   2       12.28       16.05      7.01 o 
   1   4   2       48.01       54.37      5.65 o 
   2   4   2     4063.77     4205.76     57.89 o 
   3   4   2       30.77       33.49      4.54 o 
   4   4   2      482.10      490.49     13.90 o 
   5   4   2      360.46      351.64     14.39 o 
   6   4   2       53.11       50.58      4.72 o 
   7   4   2      987.32     1038.39     19.45 o 
   8   4   2      232.72      221.25      9.85 o 
   9   4   2       32.82       27.74      5.06 o 
  10   4   2        2.38        8.86      5.45 o 
  11   4   2       16.20       12.66      6.23 o 
  12   4   2        4.71       -0.90      7.97 o 
  13   4   2        8.36        2.32      8.36 o 
 -11   5   2        2.90       -5.42      9.61 o 
 -10   5   2       46.64       21.13     12.83 o 
  -9   5   2      147.40      140.97     21.59 o 
  -8   5   2       87.34       99.33     17.91 o 
  -7   5   2      447.31      442.22     20.12 o 
  -6   5   2        6.51        9.37      6.69 o 
  -5   5   2     1176.19     1198.49     28.72 o 
  -4   5   2       62.56       68.45      8.19 o 
  -3   5   2     2489.75     2495.29     41.73 o 
  -2   5   2      782.20      847.65     32.15 o 
  -1   5   2      266.57      268.95     11.34 o 
   0   5   2     2410.36     2412.90     47.64 o 
   1   5   2      146.62      145.49      9.07 o 
   2   5   2     1503.51     1453.51     26.42 o 
   3   5   2       39.51       40.62     11.89 o 
   4   5   2      201.21      222.15     19.47 o 
   5   5   2     1132.56     1271.99     26.21 o 
   6   5   2       96.52      104.56      6.30 o 
   7   5   2       16.45       18.46      5.18 o 
   8   5   2      326.86      361.71     12.25 o 
   9   5   2       17.12       25.97      7.97 o 
  10   5   2       72.16       70.92      9.30 o 
  11   5   2       42.56       44.07     12.54 o 
  12   5   2      110.18       86.17     16.27 o 
  13   5   2       40.88       34.86     12.66 o 
 -11   6   2        0.72      -10.45     10.57 o 
 -10   6   2       58.17       74.24     19.21 o 
  -9   6   2        0.18      -12.97      8.65 o 
  -8   6   2       26.34       20.79     12.09 o 
  -7   6   2        0.01        8.48      7.16 o 
  -6   6   2       11.05       24.25      8.27 o 
  -5   6   2       57.59       69.52     13.87 o 
  -4   6   2       33.65       27.62     10.68 o 
  -3   6   2     1421.31     1455.37     46.42 o 
  -2   6   2      958.13     1048.44     25.10 o 
  -1   6   2      300.87      320.32     13.59 o 
   0   6   2      303.18      286.66     11.40 o 
   1   6   2      294.31      255.90     20.23 o 
   2   6   2        9.38        4.61      4.16 o 
   3   6   2      455.18      452.33     39.78 o 
   4   6   2       17.26       10.74      5.00 o 
   5   6   2      272.61      304.14     13.22 o 
   6   6   2      143.94      144.68     13.25 o 
   7   6   2      245.06      245.44     19.66 o 
   8   6   2        0.01       -0.50      4.69 o 
   9   6   2       27.40       28.54      7.26 o 
  10   6   2      180.09      172.96     13.37 o 
  11   6   2       31.85       31.92     10.90 o 
  12   6   2        0.42        4.86      9.49 o 
 -10   7   2        0.96        0.11     12.09 o 
  -9   7   2        5.12       19.95     12.88 o 
  -8   7   2       14.43       23.45     13.90 o 
  -7   7   2      132.18      167.90     29.07 o 
  -6   7   2      193.97      161.59     14.43 o 
  -5   7   2      485.44      476.92     20.03 o 
  -4   7   2     1494.99     1517.91     67.10 o 
  -3   7   2        1.13        3.31      6.15 o 
  -2   7   2      133.65      119.44     10.42 o 
  -1   7   2       68.29       77.61     17.49 o 
   0   7   2        0.02       -0.34      4.68 o 
   1   7   2      533.09      548.57     19.71 o 
   2   7   2       79.77       71.91      5.25 o 
   3   7   2      223.47      259.83     12.53 o 
   4   7   2      242.41      227.52     11.97 o 
   5   7   2      241.63      220.28     12.15 o 
   6   7   2      308.11      306.81     14.62 o 
   7   7   2      119.67      126.32     10.90 o 
   8   7   2       45.33       76.40      9.62 o 
   9   7   2      159.80      156.53     12.90 o 
  10   7   2        1.76        1.02      7.18 o 
  11   7   2       14.71       12.49      9.66 o 
 -10   8   2        0.49        3.45     14.69 o 
  -9   8   2      127.54      190.64     27.46 o 
  -8   8   2        7.53        9.72     13.00 o 
  -7   8   2       94.44       99.90     20.06 o 
  -6   8   2      202.29      231.12     19.72 o 
  -5   8   2      149.72      125.47     13.24 o 
  -4   8   2      184.35      196.89     14.88 o 
  -3   8   2        3.50        6.09      7.14 o 
  -2   8   2      159.13      163.55     13.34 o 
  -1   8   2       92.75       97.92      9.99 o 
   0   8   2       35.67       42.82     12.49 o 
   1   8   2     1579.16     1653.96     51.48 o 
   2   8   2      390.60      357.49     24.07 o 
   3   8   2      170.63      194.49     23.56 o 
   4   8   2       35.22       30.30      7.80 o 
   5   8   2      200.02      209.57     12.68 o 
   6   8   2        8.23        7.37      5.36 o 
   7   8   2       25.95       36.62      7.76 o 
   8   8   2        3.31        4.56      5.74 o 
   9   8   2      114.26      118.99     19.16 o 
  10   8   2        1.00        5.48     11.75 o 
  11   8   2       25.21       60.06     16.27 o 
  -9   9   2      459.34      476.71     38.81 o 
  -8   9   2        3.35       -3.73     13.05 o 
  -7   9   2       32.97       52.15     17.86 o 
  -6   9   2       31.34       21.49      9.03 o 
  -5   9   2       10.50       14.02      8.78 o 
  -4   9   2      467.76      461.95     21.20 o 
  -3   9   2      260.39      249.79     33.34 o 
  -2   9   2       14.40       26.46     12.74 o 
  -1   9   2      424.64      430.27     17.91 o 
   0   9   2      204.73      214.77     21.64 o 
   1   9   2      878.87      893.49     38.59 o 
   2   9   2      280.20      286.92     23.62 o 
   3   9   2       24.64       27.83     13.16 o 
   4   9   2      369.00      393.55     17.19 o 
   5   9   2       56.29       47.09      8.50 o 
   6   9   2      342.26      365.64     44.69 o 
   7   9   2       31.63       39.49     14.41 o 
   8   9   2        0.01      -10.62      9.27 o 
   9   9   2        0.52        5.88     11.47 o 
  10   9   2       84.08       69.22     18.14 o 
  -8  10   2        3.64        0.79     14.30 o 
  -7  10   2      124.30      105.21     22.21 o 
  -6  10   2      121.97      142.27     23.39 o 
  -5  10   2       17.61       15.71      9.36 o 
  -4  10   2     1352.37     1427.30     37.72 o 
  -3  10   2       50.03       61.82     11.16 o 
  -2  10   2        1.37        8.59     10.28 o 
  -1  10   2      132.79      138.15     19.61 o 
   0  10   2       21.67        3.95     10.62 o 
   1  10   2        0.03        0.96      8.25 o 
   2  10   2      274.88      261.21     24.58 o 
   3  10   2        8.16       15.26     10.90 o 
   4  10   2       87.27       92.67     17.86 o 
   5  10   2       46.38       52.26     14.92 o 
   6  10   2        7.52       22.83     13.16 o 
   7  10   2       43.95       27.12     13.16 o 
   8  10   2      120.30      101.25     20.23 o 
   9  10   2       15.08       30.57     15.54 o 
  10  10   2       10.79        8.59     13.16 o 
  -7  11   2        1.92       -5.42     14.52 o 
  -6  11   2       51.72       39.16     17.74 o 
  -5  11   2       14.98       -5.93     10.79 o 
  -4  11   2      438.12      456.37     30.91 o 
  -3  11   2      204.59      158.09     20.91 o 
  -2  11   2       32.00       35.94     14.24 o 
  -1  11   2       87.33      121.70     19.72 o 
   0  11   2        1.10        0.28      9.32 o 
   1  11   2       35.39       51.76     15.09 o 
   2  11   2       11.71       38.25     13.67 o 
   3  11   2       34.37       38.31     13.62 o 
   4  11   2        3.69       10.90     12.71 o 
   5  11   2        1.14        3.05     12.20 o 
   6  11   2        3.56        7.63     11.98 o 
   7  11   2       18.80       41.53     16.44 o 
   8  11   2        7.75       25.99     15.71 o 
  -4  12   2       25.77       43.39     15.48 o 
  -3  12   2        1.16       -9.72     11.13 o 
  -2  12   2       22.84       16.50     13.00 o 
  -1  12   2       29.86       39.55     14.46 o 
   0  12   2        1.63       -0.28     11.07 o 
   1  12   2        0.80       -4.69     10.68 o 
   2  12   2       41.62       59.04     16.39 o 
   3  12   2        4.24       -1.70     10.11 o 
   4  12   2        2.94        3.79     11.70 o 
   5  12   2       27.01       30.34     16.16 o 
   6  12   2        1.14        2.99     11.81 o 
   7  12   2        2.45        4.12     13.05 o 
  -3  13   2        8.41       18.08     13.22 o 
  -2  13   2        3.87       25.93     15.59 o 
  -1  13   2        0.07        3.11     12.09 o 
   0  13   2        7.14       34.24     15.76 o 
   1  13   2       52.30       34.52     15.03 o 
   2  13   2       13.09       21.30     14.97 o 
   3  13   2        0.00       13.84     12.26 o 
   4  13   2       47.55       20.85     13.79 o 
   5  13   2        5.17        7.80     14.41 o 
  -3 -11   3        7.53        1.58     10.79 o 
  -2 -11   3       14.15        4.12     11.19 o 
  -1 -11   3      148.77      141.09     22.26 o 
   0 -11   3      108.00       78.48     18.03 o 
   1 -11   3        6.69        0.17     11.13 o 
   2 -11   3        2.86        1.30      9.78 o 
   3 -11   3        0.01      -10.40     10.96 o 
   4 -11   3       50.41       34.81     16.61 o 
   5 -11   3      102.68       74.87     21.08 o 
  -6 -10   3       46.22       41.92     16.56 o 
  -5 -10   3       13.65       26.61     14.58 o 
  -4 -10   3       13.11       16.22     11.98 o 
  -3 -10   3       23.69       28.65     13.05 o 
  -2 -10   3        0.21       -2.43      9.44 o 
  -1 -10   3        6.65        0.85     10.79 o 
   0 -10   3      160.79      153.46     21.30 o 
   1 -10   3       28.16       49.30      9.68 o 
   2 -10   3      112.03      137.32     13.92 o 
   3 -10   3        0.26        8.49      7.80 o 
   4 -10   3        8.34       -5.54     11.70 o 
   5 -10   3       87.46       72.15     18.59 o 
   6 -10   3       23.57        3.95     14.30 o 
   7 -10   3      109.08       62.72     20.63 o 
  -7  -9   3       10.26       -5.54     11.24 o 
  -6  -9   3        2.55        1.13     11.13 o 
  -5  -9   3      212.66      223.52     26.28 o 
  -4  -9   3      198.31      242.96     26.28 o 
  -3  -9   3      139.64      161.77     21.42 o 
  -2  -9   3       66.55       72.76     20.71 o 
  -1  -9   3        0.02        5.69      6.81 o 
   0  -9   3      148.79      181.06     14.40 o 
   1  -9   3      160.95      183.15     40.68 o 
   2  -9   3       59.33       51.38      9.94 o 
   3  -9   3        4.73        1.74      6.24 o 
   4  -9   3        0.15        8.53     12.20 o 
   5  -9   3      631.74      656.38     40.35 o 
   6  -9   3        0.31       -2.60     13.22 o 
   7  -9   3        4.47       11.07     14.01 o 
   8  -9   3       76.82       96.51     23.62 o 
  -8  -8   3       12.37       -2.83     10.96 o 
  -7  -8   3        0.01        2.32     11.36 o 
  -6  -8   3       58.63       70.63     17.63 o 
  -5  -8   3       34.54       39.04     14.58 o 
  -4  -8   3       61.99       52.49     14.63 o 
  -3  -8   3        7.33       -0.14     10.45 o 
  -2  -8   3       50.56       52.47      8.99 o 
  -1  -8   3        8.20       -3.33      5.99 o 
   0  -8   3     2422.14     2469.00     47.84 o 
   1  -8   3      397.61      394.22     18.40 o 
   2  -8   3      102.22      114.21     15.96 o 
   3  -8   3       14.22       17.49      8.08 o 
   4  -8   3      115.05      112.26     11.36 o 
   5  -8   3       18.16        4.46     12.83 o 
   6  -8   3        0.28       22.66     14.01 o 
   7  -8   3        3.58       14.75     13.67 o 
   8  -8   3        6.13       37.97     15.76 o 
   9  -8   3       34.67       18.65     16.44 o 
  10  -8   3        2.23      -15.93     13.73 o 
  -9  -7   3       52.27       46.90     17.80 o 
  -8  -7   3       38.16       36.27     14.30 o 
  -7  -7   3       21.12       -1.70     10.28 o 
  -6  -7   3        3.00        5.59      9.66 o 
  -5  -7   3       25.83       30.74     12.37 o 
  -4  -7   3        7.08       -0.45      8.42 o 
  -3  -7   3      155.24      167.05     18.19 o 
  -2  -7   3      597.25      592.42     21.07 o 
  -1  -7   3       72.65       81.10      9.83 o 
   0  -7   3      308.05      280.91     15.06 o 
   1  -7   3      608.83      635.05     21.32 o 
   2  -7   3       84.41       83.50      9.52 o 
   3  -7   3      109.25      117.04     25.26 o 
   4  -7   3        0.00        9.54      6.17 o 
   5  -7   3       88.48       71.02     17.57 o 
   6  -7   3        2.72       -4.12     11.92 o 
   7  -7   3      148.20      147.58     22.49 o 
   8  -7   3       16.12       23.34     14.18 o 
   9  -7   3       47.26       56.05     18.02 o 
  10  -7   3      261.49      255.11     31.08 o 
  11  -7   3        2.95       13.96     15.54 o 
 -10  -6   3        9.27        0.37      7.47 o 
  -9  -6   3        0.49       -3.28     10.51 o 
  -8  -6   3       58.60       27.80     13.00 o 
  -7  -6   3        6.53       17.91     11.13 o 
  -6  -6   3        2.22        3.95      8.53 o 
  -5  -6   3       36.53       52.38     13.16 o 
  -4  -6   3      638.91      647.12     33.11 o 
  -3  -6   3       22.85       17.19      5.89 o 
  -2  -6   3      210.11      199.04     12.46 o 
  -1  -6   3       28.96       24.20      6.38 o 
   0  -6   3        1.34       -1.33      4.63 o 
   1  -6   3       38.23       43.49      9.13 o 
   2  -6   3      219.45      220.38     12.22 o 
   3  -6   3      277.24      288.48     13.93 o 
   4  -6   3        1.97        6.69      5.46 o 
   5  -6   3      481.48      493.27     18.10 o 
   6  -6   3      103.80       99.45     18.70 o 
   7  -6   3       43.97       60.46     17.35 o 
   8  -6   3       51.31       69.95     17.86 o 
   9  -6   3        1.98        7.51     12.26 o 
  10  -6   3      211.41      263.58     31.02 o 
  11  -6   3       17.94        1.53     13.22 o 
 -10  -5   3       22.16       14.93      8.63 o 
  -9  -5   3        1.66        4.46      9.89 o 
  -8  -5   3       43.80       37.69     13.00 o 
  -7  -5   3      119.39      121.37     18.20 o 
  -6  -5   3      834.42      793.24     36.28 o 
  -5  -5   3       56.88       49.67     11.75 o 
  -4  -5   3       61.31       89.56     13.96 o 
  -3  -5   3      137.00      110.46      9.75 o 
  -2  -5   3      260.74      245.28     12.46 o 
  -1  -5   3      430.48      411.97     15.32 o 
   0  -5   3      156.59      166.07     10.07 o 
   1  -5   3      168.38      156.79      9.95 o 
   2  -5   3       79.46       66.48     12.23 o 
   3  -5   3      257.66      236.42     11.66 o 
   4  -5   3       94.03       99.27     12.99 o 
   5  -5   3     1111.03     1071.88     24.79 o 
   6  -5   3      210.79      183.74     21.36 o 
   7  -5   3       31.80       31.08     14.01 o 
   8  -5   3      831.58      800.02     41.98 o 
   9  -5   3       24.60       13.22     12.66 o 
  10  -5   3      384.53      368.68     33.90 o 
  11  -5   3        1.66       -9.95     11.75 o 
  12  -5   3        4.05       -1.36     15.54 o 
 -11  -4   3       92.50      140.60     23.08 o 
 -10  -4   3       32.19       40.27     19.04 o 
  -9  -4   3       95.20       85.41     11.88 o 
  -8  -4   3       34.69       15.31     10.68 o 
  -7  -4   3       88.61       89.84     15.20 o 
  -6  -4   3      671.70      611.35     30.85 o 
  -5  -4   3       53.15       59.21     11.92 o 
  -4  -4   3     1823.93     1718.83     49.78 o 
  -3  -4   3      172.72      194.29     25.34 o 
  -2  -4   3      293.09      258.03     20.88 o 
  -1  -4   3     1325.68     1321.08     27.07 o 
   0  -4   3      825.89      784.77     19.57 o 
   1  -4   3       15.85       13.97      4.40 o 
   2  -4   3      164.11      167.79      9.50 o 
   3  -4   3      109.79      168.45      9.08 o 
   4  -4   3       24.30       18.45     10.17 o 
   5  -4   3       17.43       10.38      4.22 o 
   6  -4   3        4.52       28.59     11.92 o 
   7  -4   3        1.58      -14.07      9.38 o 
   8  -4   3     2529.29     2341.31     72.50 o 
   9  -4   3        0.01       -5.93     10.62 o 
  10  -4   3      122.52      151.31     23.34 o 
  11  -4   3       47.19      100.01     22.38 o 
  12  -4   3       40.37       89.67     22.15 o 
 -11  -3   3       64.25       59.89     17.35 o 
 -10  -3   3       17.36       15.73      7.52 o 
  -9  -3   3       26.70       20.71      7.57 o 
  -8  -3   3      145.36      159.42     23.02 o 
  -7  -3   3       71.21       62.78     12.46 o 
  -6  -3   3     1678.03     1662.88     50.46 o 
  -5  -3   3        5.97        8.98      7.85 o 
  -4  -3   3        8.96        9.32      6.44 o 
  -3  -3   3        1.25        1.13      5.71 o 
  -2  -3   3     7886.31     7610.41     93.82 o 
  -1  -3   3      311.57      336.51     12.18 o 
   0  -3   3      638.89      610.41     16.05 o 
   1  -3   3      878.68      894.22     19.44 o 
   2  -3   3       13.46       16.23      9.32 o 
   3  -3   3     7140.21     7465.55     89.55 o 
   4  -3   3      206.21      203.97     19.98 o 
   5  -3   3     1741.24     1789.02     28.97 o 
   6  -3   3       33.92       30.29     10.74 o 
   7  -3   3      134.14      163.97     19.27 o 
   8  -3   3      319.63      346.13     27.35 o 
   9  -3   3      234.17      180.75     22.89 o 
  10  -3   3      314.33      303.53     28.93 o 
  11  -3   3       35.89       34.92     15.20 o 
  12  -3   3       24.30       48.03     18.02 o 
  13  -3   3      239.77      259.29     33.40 o 
 -11  -2   3      109.71      112.84     14.02 o 
 -10  -2   3      232.37      222.73     22.89 o 
  -9  -2   3      273.40      300.44     16.14 o 
  -8  -2   3        0.82        1.40      5.29 o 
  -7  -2   3      580.79      553.16     19.23 o 
  -6  -2   3      622.18      655.58     32.01 o 
  -5  -2   3      256.55      253.64     17.97 o 
  -4  -2   3     1053.07     1019.67     33.85 o 
  -3  -2   3       45.68       59.10      9.55 o 
  -2  -2   3      230.61      269.10     23.98 o 
  -1  -2   3     5033.59     4957.25     63.31 o 
   0  -2   3      178.73      174.62      8.15 o 
   1  -2   3      130.67      112.69      6.68 o 
   2  -2   3       81.65       73.62      7.97 o 
   3  -2   3     5490.98     5490.18     66.77 o 
   4  -2   3     1722.70     1802.86     78.52 o 
   5  -2   3       58.94       67.95      4.11 o 
   6  -2   3      112.95      131.65     15.43 o 
   7  -2   3       86.99       90.41     14.97 o 
   8  -2   3      445.68      428.29     27.91 o 
   9  -2   3       35.49       23.45     11.75 o 
  10  -2   3      896.87      920.50     44.81 o 
  11  -2   3       12.52        7.40     12.71 o 
  12  -2   3        9.28       -6.44     11.19 o 
  13  -2   3       92.91       87.81     22.04 o 
 -12  -1   3        2.83        6.67      8.48 o 
 -11  -1   3      333.54      385.69     31.08 o 
 -10  -1   3       29.97       19.93      7.89 o 
  -9  -1   3       34.22       35.37     11.02 o 
  -8  -1   3       13.23       -1.75      7.12 o 
  -7  -1   3       65.62       88.12      8.91 o 
  -6  -1   3      471.00      502.73     16.57 o 
  -5  -1   3      310.35      281.23     18.59 o 
  -4  -1   3      558.51      546.98     15.50 o 
  -3  -1   3       76.85       80.82      5.28 o 
  -2  -1   3     1744.33     1595.98     38.65 o 
  -1  -1   3     2366.59     2196.55     37.46 o 
   0  -1   3       29.97       33.13      4.07 o 
   1  -1   3     1912.10     1929.98     28.13 o 
   2  -1   3      887.74      899.19     20.23 o 
   3  -1   3     1283.34     1188.23     22.15 o 
   4  -1   3     1055.74     1042.55     33.06 o 
   5  -1   3       34.70       40.46      9.44 o 
   6  -1   3      331.23      297.32     20.34 o 
   7  -1   3      226.86      227.54     19.21 o 
   8  -1   3     1161.72     1146.81     43.68 o 
   9  -1   3     1307.38     1218.68     47.58 o 
  10  -1   3      470.99      477.05     31.64 o 
  11  -1   3      267.74      226.86     25.43 o 
  12  -1   3        3.26        3.16     11.53 o 
  13  -1   3       30.99       11.30     14.80 o 
 -12   0   3        0.01       11.58     11.81 o 
 -11   0   3       12.81       35.71     13.11 o 
 -10   0   3       38.68       35.51      8.84 o 
  -9   0   3       63.38       57.73      9.31 o 
  -8   0   3      104.45       95.10     14.01 o 
  -7   0   3      121.81      124.93     14.13 o 
  -6   0   3      710.79      698.65     28.37 o 
  -5   0   3     1328.39     1289.83     38.48 o 
  -4   0   3        0.08        1.23      2.44 o 
  -3   0   3       81.71       75.67      5.87 o 
  -2   0   3       48.12       48.91      9.32 o 
  -1   0   3     4881.17     4807.23     85.69 o 
   0   0   3        5.56        0.35      2.07 o 
   1   0   3     2376.49     2404.25     32.03 o 
   2   0   3       46.71       31.41      2.56 o 
   3   0   3      722.73      748.34     12.78 o 
   4   0   3     1518.28     1574.39     39.78 o 
   5   0   3      446.77      461.57     21.19 o 
   6   0   3       30.97       52.15      9.83 o 
   7   0   3      619.62      602.31     28.20 o 
   8   0   3      227.74      214.26     19.21 o 
   9   0   3      749.37      773.97     36.67 o 
  10   0   3       95.16      124.93     18.31 o 
  11   0   3       24.78       15.09     11.75 o 
  12   0   3        9.77       18.25     12.77 o 
  13   0   3        3.04       -1.19      9.83 o 
 -12   1   3        0.09        3.05      9.66 o 
 -11   1   3       32.80       44.75     15.43 o 
 -10   1   3      106.85      110.62     12.81 o 
  -9   1   3       76.76       87.31     11.03 o 
  -8   1   3      335.57      323.25     16.38 o 
  -7   1   3        0.50       -0.51      5.25 o 
  -6   1   3     1942.83     1929.71     51.65 o 
  -5   1   3      248.94      265.62     16.56 o 
  -4   1   3      262.35      278.61     15.88 o 
  -3   1   3      523.95      570.04     21.70 o 
  -2   1   3        9.33       10.28      4.07 o 
  -1   1   3     2198.86     2277.79     46.73 o 
   0   1   3      300.69      339.46      7.28 o 
   1   1   3     4004.00     4152.43     39.71 o 
   2   1   3     2821.35     2975.52     30.19 o 
   3   1   3     1767.16     1927.50     21.98 o 
   4   1   3    10025.26     9561.21    105.62 o 
   5   1   3       30.09       29.51      3.18 o 
   6   1   3      154.28      150.53      6.19 o 
   7   1   3      568.82      573.86      9.76 o 
   8   1   3       87.34       86.17     12.83 o 
   9   1   3      807.27      821.16     35.94 o 
  10   1   3       59.23       65.26     14.41 o 
  11   1   3      145.28      186.79     22.09 o 
  12   1   3       25.61       29.72     13.96 o 
  13   1   3        6.78       -5.59      9.89 o 
  14   1   3        5.38        9.55     13.28 o 
 -12   2   3       68.00       73.74     20.23 o 
 -11   2   3      110.35      175.89     25.37 o 
 -10   2   3       24.15       27.01     12.54 o 
  -9   2   3        6.72        8.94      6.15 o 
  -8   2   3      476.81      471.70     19.37 o 
  -7   2   3      115.70      102.70     14.58 o 
  -6   2   3        8.65        6.78      6.22 o 
  -5   2   3       40.54       24.18      7.29 o 
  -4   2   3      139.01      112.66     10.91 o 
  -3   2   3     1881.70     1924.57     45.09 o 
  -2   2   3       34.94       37.97      7.06 o 
  -1   2   3     8062.96     8285.71    134.94 o 
   0   2   3      692.94      657.60     13.99 o 
   1   2   3     6329.67     6705.34     75.85 o 
   2   2   3     5747.82     6142.87     70.28 o 
   3   2   3      349.49      336.42     13.62 o 
   4   2   3     3517.95     3690.28     38.17 o 
   5   2   3      702.51      705.46     12.62 o 
   6   2   3        1.44       -1.12      2.57 o 
   7   2   3     2952.28     2934.34     42.24 o 
   8   2   3      274.09      274.79     11.06 o 
   9   2   3      222.62      198.72     17.80 o 
  10   2   3       50.14       44.58     11.87 o 
  11   2   3       30.84       23.90     11.13 o 
  12   2   3       54.34       29.44     12.77 o 
  13   2   3       43.25       44.81     15.43 o 
  14   2   3        0.42      -13.39     10.23 o 
 -12   3   3        7.13       -4.69     11.70 o 
 -11   3   3       52.46       62.38     18.03 o 
 -10   3   3      173.95      149.56     22.83 o 
  -9   3   3        1.53        2.10      8.22 o 
  -8   3   3      242.07      225.75     14.87 o 
  -7   3   3      456.47      455.60     19.12 o 
  -6   3   3      856.16      796.50     22.98 o 
  -5   3   3        5.59        8.88      4.59 o 
  -4   3   3      136.65      152.22     12.94 o 
  -3   3   3      314.45      226.86     14.24 o 
  -2   3   3      106.14      119.90     10.79 o 
  -1   3   3        6.98       22.88      6.67 o 
   0   3   3      219.11      236.29     14.47 o 
   1   3   3      252.32      230.90     13.59 o 
   2   3   3    38486.38    37333.12   1395.72 o 
   3   3   3        3.18        4.56      6.33 o 
   4   3   3     4762.15     4781.74     59.53 o 
   5   3   3        1.51        2.48      2.32 o 
   6   3   3      309.75      297.91      9.02 o 
   7   3   3       20.28       25.20      4.02 o 
   8   3   3       34.21       35.93      4.80 o 
   9   3   3       55.75       62.83     11.75 o 
  10   3   3      205.61      241.15     20.51 o 
  11   3   3        0.10       -0.96      7.06 o 
  12   3   3       31.55       19.83     10.90 o 
  13   3   3       15.02       25.63      8.42 o 
 -11   4   3       30.57       29.49     15.20 o 
 -10   4   3       34.10       37.29     14.80 o 
  -9   4   3        0.51       -3.79      8.36 o 
  -8   4   3     1733.38     1734.08     52.64 o 
  -7   4   3      291.48      246.52     14.88 o 
  -6   4   3      146.39      140.85     11.67 o 
  -5   4   3        5.66        8.90     13.45 o 
  -4   4   3       32.03       32.37      6.27 o 
  -3   4   3     9231.39     9602.83    129.26 o 
  -2   4   3       34.04       38.60      5.43 o 
  -1   4   3     1891.29     1822.14     29.97 o 
   0   4   3       49.66       42.40      4.63 o 
   1   4   3     1291.40     1276.70     24.18 o 
   2   4   3     3608.26     3461.31     58.88 o 
   3   4   3     1610.20     1594.65     27.40 o 
   4   4   3       68.83       69.12      6.37 o 
   5   4   3     1328.61     1407.04     20.19 o 
   6   4   3       56.44       58.82      6.41 o 
   7   4   3      102.70      105.61      6.66 o 
   8   4   3       92.87       84.32      6.64 o 
   9   4   3      499.29      516.27     14.81 o 
  10   4   3       37.03       32.13      7.15 o 
  11   4   3       21.57       16.16      9.83 o 
  12   4   3       57.37       31.25     11.70 o 
  13   4   3        0.04        4.52     10.34 o 
 -11   5   3       10.27      -11.47     11.36 o 
 -10   5   3       14.50       10.00     13.28 o 
  -9   5   3        2.83       10.00     10.40 o 
  -8   5   3      158.16      122.74     13.73 o 
  -7   5   3       19.40       34.57      8.53 o 
  -6   5   3       76.10       64.82      9.77 o 
  -5   5   3      150.42      137.24     11.41 o 
  -4   5   3       93.10       87.94      9.22 o 
  -3   5   3     2070.88     1977.23     36.28 o 
  -2   5   3     1361.80     1364.30     27.79 o 
  -1   5   3      289.12      275.97     11.26 o 
   0   5   3      590.68      623.20     15.47 o 
   1   5   3       27.38       28.79      5.32 o 
   2   5   3       22.23       25.69      4.94 o 
   3   5   3      472.59      477.74     14.61 o 
   4   5   3     5896.49     5835.21     74.19 o 
   5   5   3      216.43      231.70     11.64 o 
   6   5   3       50.09       49.29      4.67 o 
   7   5   3      329.12      293.58     10.21 o 
   8   5   3      212.24      208.56      9.66 o 
   9   5   3       49.50       47.09      8.15 o 
  10   5   3      106.58      144.76     18.25 o 
  11   5   3      131.61      118.48     17.74 o 
  12   5   3        3.79       -8.87      8.02 o 
  13   5   3        0.10        6.44      9.55 o 
 -11   6   3        0.91       -2.83     11.53 o 
 -10   6   3       38.45       19.55     13.73 o 
  -9   6   3       29.83        9.38     10.62 o 
  -8   6   3       28.05       20.34     11.47 o 
  -7   6   3      346.42      403.87     43.25 o 
  -6   6   3       59.73       71.01     10.49 o 
  -5   6   3      476.83      444.40     18.75 o 
  -4   6   3       31.41       39.75      7.88 o 
  -3   6   3      685.44      698.01     21.10 o 
  -2   6   3     2475.46     2449.38     58.06 o 
  -1   6   3      294.09      339.74     18.34 o 
   0   6   3        8.34       12.51      4.86 o 
   1   6   3      927.12      962.25     23.02 o 
   2   6   3     1540.28     1599.03     30.75 o 
   3   6   3     2772.66     2703.40     64.02 o 
   4   6   3     2172.27     2007.45     42.95 o 
   5   6   3      494.33      506.65     17.06 o 
   6   6   3      164.88      141.99     10.42 o 
   7   6   3      146.81      167.83     11.42 o 
   8   6   3        3.12       14.51      6.19 o 
   9   6   3       68.22       57.65      8.75 o 
  10   6   3      132.21      147.20     12.54 o 
  11   6   3       18.70       11.70     10.34 o 
  12   6   3       54.83       53.45     13.33 o 
  13   6   3        1.67        1.41      9.83 o 
 -10   7   3        0.22       -6.78     10.91 o 
  -9   7   3       82.17       83.85     20.17 o 
  -8   7   3       29.40       45.65     14.75 o 
  -7   7   3      326.13      347.99     19.51 o 
  -6   7   3       71.56       76.57     11.84 o 
  -5   7   3      119.40      104.36     11.95 o 
  -4   7   3       20.63       32.25      8.31 o 
  -3   7   3      380.34      415.73     46.56 o 
  -2   7   3      830.34      821.40     40.37 o 
  -1   7   3      949.32      992.45     24.54 o 
   0   7   3       21.02       29.81      8.73 o 
   1   7   3      559.51      518.52     20.37 o 
   2   7   3       91.24       82.66      9.66 o 
   3   7   3      339.70      346.19     18.00 o 
   4   7   3       34.00       22.39      7.77 o 
   5   7   3      474.80      433.84     16.68 o 
   6   7   3      230.39      217.59     15.29 o 
   7   7   3       19.22       11.55      7.06 o 
   8   7   3        5.84        6.07      7.15 o 
   9   7   3        5.13        0.64      5.49 o 
  10   7   3      168.63      180.46     14.14 o 
  11   7   3       37.20       25.14     11.13 o 
  12   7   3       11.64       -5.76      8.98 o 
 -10   8   3        4.65        5.71     13.79 o 
  -9   8   3        0.44       -0.79     11.02 o 
  -8   8   3        4.51       22.43     14.52 o 
  -7   8   3      121.14      114.69     35.26 o 
  -6   8   3      127.37      133.57     14.48 o 
  -5   8   3      639.82      624.66     24.85 o 
  -4   8   3     1783.20     1778.46     69.59 o 
  -3   8   3      303.01      338.25     17.61 o 
  -2   8   3     1272.29     1302.73     31.71 o 
  -1   8   3       67.82       66.76      9.95 o 
   0   8   3      144.79      157.67     15.68 o 
   1   8   3      467.27      396.70     25.65 o 
   2   8   3       74.55       89.36     16.89 o 
   3   8   3        0.54       -7.09      4.75 o 
   4   8   3      137.46      134.66     11.00 o 
   5   8   3      368.92      342.19     15.92 o 
   6   8   3        0.02       -0.72      5.14 o 
   7   8   3       12.05       23.50      6.77 o 
   8   8   3        5.05        0.42      5.66 o 
   9   8   3       37.47       48.95      9.42 o 
  10   8   3        0.23        6.61      7.08 o 
  11   8   3       32.03       43.45     14.18 o 
  -9   9   3      108.89      110.91     24.47 o 
  -8   9   3        0.56       -2.94     12.77 o 
  -7   9   3      106.80      122.16     22.15 o 
  -6   9   3       54.57       47.27     11.50 o 
  -5   9   3      366.64      366.70     20.24 o 
  -4   9   3       43.98       31.22      9.99 o 
  -3   9   3       25.76       21.09      9.40 o 
  -2   9   3       98.07       96.18     17.63 o 
  -1   9   3      428.18      387.27     27.07 o 
   0   9   3      414.50      451.63     28.25 o 
   1   9   3      218.18      173.86     19.72 o 
   2   9   3       80.91      104.48     17.35 o 
   3   9   3      160.65      185.54     12.68 o 
   4   9   3       83.13      101.95     10.90 o 
   5   9   3      117.33      119.47     11.49 o 
   6   9   3       38.65       53.39      9.22 o 
   7   9   3       15.49       11.44      6.79 o 
   8   9   3       15.05        8.78      7.63 o 
   9   9   3       39.89       44.00      9.23 o 
  10   9   3        0.27        8.08     11.64 o 
  -8  10   3        0.05      -14.69     13.28 o 
  -7  10   3      128.00      114.47     22.89 o 
  -6  10   3      225.21      254.75     18.98 o 
  -5  10   3      379.84      384.70     21.56 o 
  -4  10   3      672.44      667.23     37.24 o 
  -3  10   3        0.23       -3.90     10.90 o 
  -2  10   3      394.56      453.83     31.81 o 
  -1  10   3       16.63       20.51     12.88 o 
   0  10   3      129.37      135.04     19.44 o 
   1  10   3      176.11      140.35     19.89 o 
   2  10   3       24.50       19.15     11.13 o 
   3  10   3        3.15      -13.56      9.04 o 
   4  10   3      142.59      181.51     19.83 o 
   5  10   3       30.40       27.96      8.04 o 
   6  10   3       10.90       15.14      7.25 o 
   7  10   3      107.45       99.67     19.33 o 
   8  10   3       19.69       22.88     14.24 o 
   9  10   3        4.41       -3.73     12.43 o 
  10  10   3       17.87       33.73     15.76 o 
  -7  11   3      109.78       61.59     18.82 o 
  -6  11   3       12.67       -5.71     13.39 o 
  -5  11   3        5.60        6.95     12.54 o 
  -4  11   3      209.97      206.85     24.41 o 
  -3  11   3       48.76       70.68     17.63 o 
  -2  11   3        0.96       -7.85      9.49 o 
  -1  11   3      110.21      103.12     18.76 o 
   0  11   3       54.63       52.55     15.26 o 
   1  11   3        0.48       -9.89      9.04 o 
   2  11   3       50.78       48.37     14.80 o 
   3  11   3       18.56       13.73     11.13 o 
   4  11   3       19.51       15.82     12.20 o 
   5  11   3       31.76       29.72     14.63 o 
   6  11   3       41.55       34.97     14.69 o 
   7  11   3       22.13       11.92     12.94 o 
   8  11   3       14.20       13.50     13.39 o 
   9  11   3        0.89        8.42     14.46 o 
  -5  12   3       14.52       18.65     13.79 o 
  -4  12   3       55.81       45.88     16.56 o 
  -3  12   3        5.08        7.74     12.49 o 
  -2  12   3       44.38       39.83     15.99 o 
  -1  12   3       49.04       70.40     17.80 o 
   0  12   3       41.89       68.82     17.91 o 
   1  12   3        5.76        4.92     11.13 o 
   2  12   3        6.88       12.88     12.09 o 
   3  12   3        3.13       -1.98     11.24 o 
   4  12   3       10.22       15.03     13.67 o 
   5  12   3       40.16       12.43     14.13 o 
   6  12   3        1.15        4.12     14.07 o 
   7  12   3        0.04        2.66     12.71 o 
   8  12   3        0.06       -2.03     14.24 o 
  -3  13   3        9.29       -4.52     13.05 o 
  -2  13   3      117.92      130.69     22.55 o 
  -1  13   3        8.06        0.34     10.57 o 
   0  13   3       32.27       33.00     15.26 o 
   1  13   3       16.21       18.25     13.67 o 
   2  13   3        1.45        3.16     11.07 o 
   3  13   3        6.04       10.34     12.09 o 
   4  13   3       35.67       49.89     17.86 o 
   5  13   3       36.07       63.23     20.46 o 
   6  13   3        0.13       18.42     15.43 o 
  -1 -11   4        8.18       17.57     12.66 o 
   0 -11   4       35.98       31.98     15.03 o 
   1 -11   4       42.68       62.43     16.39 o 
   2 -11   4        1.74       11.75     11.13 o 
   3 -11   4      151.51      185.83     25.88 o 
  -4 -10   4        1.95       12.43     13.00 o 
  -3 -10   4       23.94       28.19     14.97 o 
  -2 -10   4      209.23      218.44     25.77 o 
  -1 -10   4       31.24       39.16     14.35 o 
   0 -10   4       19.43       14.96     11.13 o 
   1 -10   4        0.19       -2.27     10.06 o 
   2 -10   4       92.28       85.16     21.95 o 
   3 -10   4        3.64        4.58     12.83 o 
   4 -10   4      171.02      182.39     25.43 o 
   5 -10   4       84.89       88.88     21.53 o 
   6 -10   4      208.70      267.03     31.53 o 
  -6  -9   4        0.81      -12.26     10.74 o 
  -5  -9   4        0.01       -4.52     10.11 o 
  -4  -9   4       18.92       30.00     13.62 o 
  -3  -9   4        0.17      -10.11      7.40 o 
  -2  -9   4      264.13      287.54     18.02 o 
  -1  -9   4       97.91      104.01     12.51 o 
   0  -9   4        2.84       13.08      8.62 o 
   1  -9   4       19.00       37.77      8.86 o 
   2  -9   4        0.40       -4.47      6.25 o 
   3  -9   4        0.48       11.83      8.64 o 
   4  -9   4       56.67       79.84     18.87 o 
   5  -9   4      165.93      131.14     22.89 o 
   6  -9   4        0.01      -14.18     12.21 o 
   7  -9   4        7.86       11.02     15.31 o 
   8  -9   4       16.66       -5.99     14.13 o 
  -7  -8   4       24.31       44.58     16.78 o 
  -6  -8   4        5.63       18.14     12.54 o 
  -5  -8   4       44.08       26.05     14.13 o 
  -4  -8   4       14.12       -2.66      8.64 o 
  -3  -8   4      164.11      169.05     14.11 o 
  -2  -8   4      136.96      138.00     13.10 o 
  -1  -8   4       73.67       80.73     10.87 o 
   0  -8   4     1033.86      985.36     29.24 o 
   1  -8   4        0.07        9.96      6.53 o 
   2  -8   4       52.04       75.50     20.79 o 
   3  -8   4      156.35      168.43     22.23 o 
   4  -8   4      378.14      402.75     30.17 o 
   5  -8   4       19.10       21.19     12.88 o 
   6  -8   4       55.88       80.01     20.00 o 
   7  -8   4      110.24      119.78     23.05 o 
   8  -8   4        1.22       -4.35     12.20 o 
   9  -8   4       52.57       19.21     15.71 o 
  -8  -7   4        3.12       -4.35     10.74 o 
  -7  -7   4      112.47      158.94     23.34 o 
  -6  -7   4        9.69       -5.88     10.00 o 
  -5  -7   4      150.32      148.43     20.51 o 
  -4  -7   4        5.36       17.29      9.66 o 
  -3  -7   4       33.74       28.48      7.77 o 
  -2  -7   4      861.03      833.79     26.35 o 
  -1  -7   4       29.37       35.72     10.82 o 
   0  -7   4      641.62      576.66     21.29 o 
   1  -7   4      162.78      163.72     36.22 o 
   2  -7   4       57.79       70.14      9.99 o 
   3  -7   4       85.28       66.44     11.67 o 
   4  -7   4       44.73       35.87      7.82 o 
   5  -7   4      190.31      255.39     26.45 o 
   6  -7   4        4.59        1.98     11.70 o 
   7  -7   4      444.61      463.38     34.58 o 
   8  -7   4       17.10       27.69     15.48 o 
   9  -7   4        0.03       -2.83     11.87 o 
  10  -7   4       33.89       16.10     17.40 o 
  -9  -6   4      224.23      242.71     16.41 o 
  -8  -6   4        6.17       22.71     12.94 o 
  -7  -6   4       33.78       32.43     13.56 o 
  -6  -6   4       49.07       20.79     11.53 o 
  -5  -6   4       11.01       19.10     10.23 o 
  -4  -6   4       59.84       57.24     13.17 o 
  -3  -6   4      417.68      432.05     18.45 o 
  -2  -6   4        3.72       -5.61      5.96 o 
  -1  -6   4      133.55      133.17     11.27 o 
   0  -6   4      333.30      289.52     14.74 o 
   1  -6   4      781.29      748.89     28.37 o 
   2  -6   4     2161.09     2121.80     40.99 o 
   3  -6   4       59.50       57.79      9.94 o 
   4  -6   4       68.03       77.80      8.98 o 
   5  -6   4     1001.03      898.69     42.21 o 
   6  -6   4        0.01        4.80     11.47 o 
   7  -6   4      184.77      183.97     24.58 o 
   8  -6   4        5.85      -12.21     10.45 o 
   9  -6   4        0.00       -6.95     10.40 o 
  10  -6   4      480.01      556.72     40.74 o 
  11  -6   4        1.18        6.95     15.31 o 
 -10  -5   4        6.55       16.45     10.02 o 
  -9  -5   4       87.80       97.65     13.74 o 
  -8  -5   4      156.92      151.60     21.42 o 
  -7  -5   4       31.17       20.79     11.07 o 
  -6  -5   4      115.54      122.61     17.97 o 
  -5  -5   4      176.61      162.84     18.53 o 
  -4  -5   4      321.07      304.61     22.32 o 
  -3  -5   4       73.18       65.71      8.98 o 
  -2  -5   4        1.25        3.30      4.92 o 
  -1  -5   4      278.91      269.36     18.05 o 
   0  -5   4     2000.24     1961.65     37.66 o 
   1  -5   4       92.89       77.55      8.17 o 
   2  -5   4      315.15      288.82     40.91 o 
   3  -5   4     1133.13     1147.66     26.91 o 
   4  -5   4        0.44        2.56      4.30 o 
   5  -5   4      961.17     1034.25     43.62 o 
   6  -5   4       55.72       64.13     17.07 o 
   7  -5   4      236.47      211.83     24.75 o 
   8  -5   4      117.82       87.86     18.76 o 
   9  -5   4        0.71       -3.50     11.70 o 
  10  -5   4      265.78      240.98     28.76 o 
  11  -5   4       21.48       18.08     15.54 o 
  12  -5   4        2.56        7.29     15.43 o 
 -10  -4   4        1.23       -5.32      7.25 o 
  -9  -4   4       65.71       59.42     10.87 o 
  -8  -4   4        1.46        7.23      6.49 o 
  -7  -4   4        0.21       -7.74      7.46 o 
  -6  -4   4      230.77      188.83     19.72 o 
  -5  -4   4     2378.30     2305.08     64.81 o 
  -4  -4   4     1240.27     1230.61     42.89 o 
  -3  -4   4      671.31      664.57     38.06 o 
  -2  -4   4       86.34       72.31      7.84 o 
  -1  -4   4       39.44       43.27      6.65 o 
   0  -4   4      940.84      951.71     23.35 o 
   1  -4   4      125.38      112.09      8.70 o 
   2  -4   4       24.24       22.11      5.88 o 
   3  -4   4     2447.01     2426.05     40.15 o 
   4  -4   4        0.57        0.10      3.58 o 
   5  -4   4     2058.74     1938.62     40.68 o 
   6  -4   4      204.27      198.38     21.30 o 
   7  -4   4       11.52        7.68     11.81 o 
   8  -4   4        2.85        5.93     11.64 o 
   9  -4   4       89.30       63.11     17.46 o 
  10  -4   4      197.92      256.12     28.08 o 
  11  -4   4        0.03        2.03     12.09 o 
  12  -4   4       53.40       77.07     21.92 o 
 -10  -3   4       73.08      107.33     19.12 o 
  -9  -3   4       21.46       26.31      8.33 o 
  -8  -3   4      333.31      370.14     18.48 o 
  -7  -3   4      266.44      306.59     24.66 o 
  -6  -3   4       35.87       41.03      6.52 o 
  -5  -3   4       24.52       16.56      8.93 o 
  -4  -3   4      747.21      776.23     32.77 o 
  -3  -3   4       24.46       15.88      7.06 o 
  -2  -3   4     1944.69     1849.39     39.75 o 
  -1  -3   4        6.26       12.12      4.17 o 
   0  -3   4     2652.29     2450.31     39.82 o 
   1  -3   4       14.61       19.03      4.47 o 
   2  -3   4       23.15       18.69      4.37 o 
   3  -3   4        4.36        4.33      3.39 o 
   4  -3   4       17.03       11.25      3.98 o 
   5  -3   4       94.64       91.71      8.17 o 
   6  -3   4      456.21      455.07     27.58 o 
   7  -3   4        9.18       14.63     10.45 o 
   8  -3   4      392.42      438.01     29.78 o 
   9  -3   4        5.53       -1.47     10.51 o 
  10  -3   4       34.50       64.24     17.63 o 
  11  -3   4      100.81      113.23     22.15 o 
  12  -3   4       56.23       58.48     18.99 o 
  13  -3   4        1.22        4.80     14.69 o 
 -11  -2   4       20.79       14.35     14.07 o 
 -10  -2   4        3.30        3.45      9.94 o 
  -9  -2   4       97.45       66.39     15.77 o 
  -8  -2   4      397.32      420.98     18.54 o 
  -7  -2   4     1827.26     1907.42     42.44 o 
  -6  -2   4      221.94      240.87     13.46 o 
  -5  -2   4      559.61      547.59     22.28 o 
  -4  -2   4      401.16      408.66     12.44 o 
  -3  -2   4        3.47        6.72      6.05 o 
  -2  -2   4      556.10      568.87     16.94 o 
  -1  -2   4     3910.25     4204.41     70.44 o 
   0  -2   4     1121.44     1125.68     22.92 o 
   1  -2   4     4572.90     4512.40     97.02 o 
   2  -2   4       26.03       33.49      6.38 o 
   3  -2   4      363.53      302.49     25.82 o 
   4  -2   4      550.49      631.08     14.28 o 
   5  -2   4      233.05      220.73      7.18 o 
   6  -2   4     1602.38     1634.86     50.91 o 
   7  -2   4      112.63      107.30     16.22 o 
   8  -2   4        0.58       11.30     10.51 o 
   9  -2   4      223.22      270.25     25.71 o 
  10  -2   4      108.77      122.83     20.46 o 
  11  -2   4        0.24       16.44     12.71 o 
  12  -2   4       79.28       89.90     20.79 o 
  13  -2   4        1.18      -10.28     11.87 o 
 -11  -1   4       11.33       27.91      8.85 o 
 -10  -1   4        4.06        6.16     10.68 o 
  -9  -1   4       33.90        5.99      9.89 o 
  -8  -1   4      492.18      428.91     26.78 o 
  -7  -1   4      207.30      212.68     13.36 o 
  -6  -1   4      719.13      696.81     39.72 o 
  -5  -1   4       47.71       47.54      6.51 o 
  -4  -1   4      819.70      789.35     39.13 o 
  -3  -1   4      563.48      597.37     26.33 o 
  -2  -1   4      305.91      279.77     10.69 o 
  -1  -1   4     4552.74     4656.14     42.19 o 
   0  -1   4     1292.16     1282.54     16.20 o 
   1  -1   4     3692.47     3808.02     34.06 o 
   2  -1   4       53.95       65.09      3.27 o 
   3  -1   4      633.03      678.73     10.83 o 
   4  -1   4     7835.39     7935.46    189.81 o 
   5  -1   4      250.07      234.60     17.97 o 
   6  -1   4     1102.20      991.13     36.62 o 
   7  -1   4       67.11       83.62     13.79 o 
   8  -1   4     1087.73     1003.39     41.48 o 
   9  -1   4      106.07       90.29     16.61 o 
  10  -1   4      233.18      216.63     23.85 o 
  11  -1   4      578.85      598.58     37.69 o 
  12  -1   4        0.27        0.85     10.34 o 
  13  -1   4      178.78      156.00     25.82 o 
 -11   0   4      306.12      334.61     31.81 o 
 -10   0   4       26.01       18.84      8.05 o 
  -9   0   4      686.95      727.75     36.50 o 
  -8   0   4       37.78       36.84     11.75 o 
  -7   0   4       12.96       19.10      9.44 o 
  -6   0   4     3089.53     2955.31     71.65 o 
  -5   0   4       12.46        6.50      5.31 o 
  -4   0   4       51.72       39.21      8.42 o 
  -3   0   4        8.56        5.15      3.14 o 
  -2   0   4     1490.39     1529.84     39.72 o 
  -1   0   4     3151.73     3104.41     36.54 o 
   0   0   4      546.45      603.53     11.58 o 
   1   0   4    10006.38     9726.13     87.18 o 
   2   0   4       60.05       62.71      5.94 o 
   3   0   4      566.68      616.95     12.05 o 
   4   0   4      505.63      610.31     12.02 o 
   5   0   4      247.44      289.63     17.80 o 
   6   0   4     3574.98     3549.82     77.58 o 
   7   0   4      575.16      558.69     28.03 o 
   8   0   4      132.70      108.65     15.37 o 
   9   0   4      537.52      483.26     29.50 o 
  10   0   4       43.81       44.07     13.45 o 
  11   0   4      501.88      455.58     32.04 o 
  12   0   4      102.97       83.29     18.93 o 
  13   0   4       11.33       -7.01     10.96 o 
  14   0   4        3.61       -4.46     12.20 o 
 -11   1   4       99.48      156.57     24.18 o 
 -10   1   4        4.02       -1.62     10.20 o 
  -9   1   4       34.94       35.12      8.37 o 
  -8   1   4      228.85      237.26     21.42 o 
  -7   1   4       36.40       43.34     10.96 o 
  -6   1   4        0.31        0.17      5.37 o 
  -5   1   4      204.41      198.89     15.93 o 
  -4   1   4     4815.06     4783.98     95.27 o 
  -3   1   4      237.18      241.66     15.60 o 
  -2   1   4        9.19        6.95      4.41 o 
  -1   1   4     1836.81     1840.60     43.11 o 
   0   1   4        0.14       -1.70      2.14 o 
   1   1   4     2181.22     2152.32     24.76 o 
   2   1   4     2174.07     2291.79     32.75 o 
   3   1   4      169.70      145.02      5.69 o 
   4   1   4     3805.31     3632.88     38.53 o 
   5   1   4       14.13       14.53      2.43 o 
   6   1   4      327.78      353.51      8.19 o 
   7   1   4      186.71      189.34     16.44 o 
   8   1   4      990.94      912.92     35.99 o 
   9   1   4       40.69       27.74     10.28 o 
  10   1   4        2.40       18.98     10.85 o 
  11   1   4       15.29       11.24     10.68 o 
  12   1   4      138.98      134.25     21.36 o 
  13   1   4      119.06       93.17     20.51 o 
  14   1   4        0.24       -6.67     11.64 o 
 -11   2   4       31.99       40.46     15.59 o 
 -10   2   4      109.28      132.13     18.25 o 
  -9   2   4      101.85      111.66     12.60 o 
  -8   2   4      202.47      205.35     14.71 o 
  -7   2   4        9.25       10.74      7.97 o 
  -6   2   4     2409.61     2373.12     61.42 o 
  -5   2   4      354.27      344.44     20.23 o 
  -4   2   4     1981.47     1930.10     50.12 o 
  -3   2   4       19.89       22.71      6.61 o 
  -2   2   4       16.57        8.25      5.03 o 
   0   2   4      121.12      114.70      9.83 o 
   1   2   4      717.93      656.41     11.53 o 
   2   2   4       82.10      102.56      9.31 o 
   3   2   4      169.47      174.63      6.36 o 
   4   2   4      333.80      321.31      8.33 o 
   5   2   4      688.09      681.82     15.23 o 
   6   2   4       84.28       87.48      5.26 o 
   7   2   4      543.81      564.48     20.50 o 
   8   2   4       43.72       30.91      9.49 o 
   9   2   4      140.90      162.22     17.12 o 
  10   2   4       19.03       28.08     11.53 o 
  11   2   4       95.45      110.57     17.40 o 
  12   2   4        3.63        4.18      9.83 o 
  13   2   4        2.65        7.74     12.03 o 
  14   2   4       34.59       35.37     15.71 o 
 -11   3   4      259.07      308.90     32.43 o 
 -10   3   4      166.81      170.30     24.13 o 
  -9   3   4        6.27        9.18      7.18 o 
  -8   3   4       79.56       70.31     10.78 o 
  -7   3   4        1.78       -1.27      5.33 o 
  -6   3   4      291.69      359.41     22.26 o 
  -5   3   4       79.66       90.41     12.60 o 
  -4   3   4       44.00       25.71      8.14 o 
  -3   3   4      892.02      932.98     31.59 o 
  -2   3   4        9.42       10.45      5.59 o 
  -1   3   4     2923.44     2939.09     61.82 o 
   0   3   4      722.00      795.28     26.84 o 
   1   3   4      379.11      376.56     12.00 o 
   2   3   4      319.82      363.55     18.11 o 
   3   3   4     1038.60     1034.49     20.59 o 
   4   3   4       21.62       24.51      3.41 o 
   5   3   4       81.83       91.63      5.30 o 
   6   3   4      184.52      186.71      7.39 o 
   7   3   4       11.28        9.85      4.16 o 
   8   3   4      145.43      163.99      8.02 o 
   9   3   4       16.38       11.01      5.82 o 
  10   3   4        6.86       10.99      6.20 o 
  11   3   4       95.82      104.89     11.78 o 
  12   3   4       10.46       10.28      6.88 o 
  13   3   4       16.76        5.20      9.27 o 
  14   3   4        0.10        4.18     10.23 o 
 -11   4   4       32.04       37.97     17.57 o 
 -10   4   4       85.12       63.34     17.40 o 
  -9   4   4       10.13        9.70      7.58 o 
  -8   4   4      579.25      577.90     23.43 o 
  -7   4   4        6.79        6.61      6.67 o 
  -6   4   4     1829.15     1810.18     41.17 o 
  -5   4   4      291.99      284.76     14.08 o 
  -4   4   4       46.94       45.33      7.03 o 
  -3   4   4        1.31        4.24      6.05 o 
  -2   4   4       95.61       99.79     12.38 o 
  -1   4   4        0.05        2.60      5.99 o 
   0   4   4      569.81      540.05     24.07 o 
   1   4   4     1565.12     1527.55     37.80 o 
   2   4   4      141.20      167.57      9.16 o 
   3   4   4      918.69      924.70     20.16 o 
   4   4   4      282.55      273.57     11.20 o 
   5   4   4      290.46      297.41     12.34 o 
   6   4   4       14.53       11.83      3.23 o 
   7   4   4       24.65       30.57      4.51 o 
   8   4   4      114.36      104.49      7.16 o 
   9   4   4      251.84      253.33     13.82 o 
  10   4   4       31.21       24.56      8.84 o 
  11   4   4        0.57       16.44      9.32 o 
  12   4   4       41.88       45.03     13.22 o 
  13   4   4        8.08       11.58      9.89 o 
 -11   5   4       15.86       19.95     13.56 o 
 -10   5   4      127.42      135.10     24.30 o 
  -9   5   4        0.64      -13.48      8.98 o 
  -8   5   4       67.70       63.48     11.27 o 
  -7   5   4      379.13      365.93     33.87 o 
  -6   5   4      698.68      680.13     27.49 o 
  -5   5   4      923.79      872.26     25.59 o 
  -4   5   4       11.29       17.67      5.76 o 
  -3   5   4      398.70      451.62     16.40 o 
  -2   5   4       48.25       57.70      6.90 o 
  -1   5   4       46.74       56.47     10.57 o 
   0   5   4      890.65      872.98     18.98 o 
   1   5   4      370.25      352.71     13.66 o 
   2   5   4      143.01      149.22      9.41 o 
   3   5   4       17.62       26.30      5.51 o 
   4   5   4     1015.11      922.42     30.57 o 
   5   5   4       12.12        2.24      4.07 o 
   6   5   4      831.24      777.75     15.18 o 
   7   5   4      346.84      360.20     11.16 o 
   8   5   4       73.09       91.36      9.22 o 
   9   5   4       88.98       98.95     17.34 o 
  10   5   4        5.41        2.26      7.91 o 
  11   5   4        0.51        4.92      8.48 o 
  12   5   4       49.20       58.48     14.58 o 
  13   5   4       21.84       31.13     13.62 o 
 -10   6   4      505.67      495.24     37.91 o 
  -9   6   4        0.09        6.55     10.34 o 
  -8   6   4        4.16       -9.77      6.52 o 
  -7   6   4      203.13      197.64     15.73 o 
  -6   6   4        0.51       -5.42      6.48 o 
  -5   6   4      153.81      150.75     13.01 o 
  -4   6   4      186.92      204.38     14.27 o 
  -3   6   4        0.53        5.09      5.29 o 
  -2   6   4     2044.73     2005.04     37.49 o 
  -1   6   4       98.97       92.08      8.09 o 
   0   6   4      750.65      740.14     18.40 o 
   1   6   4      191.23      164.21     18.08 o 
   2   6   4     1996.18     1979.39     36.17 o 
   3   6   4      157.01      142.60      9.85 o 
   4   6   4      737.77      741.80     20.31 o 
   5   6   4      557.18      582.20     18.19 o 
   6   6   4      405.43      451.48     16.70 o 
   7   6   4      167.74      155.82     12.35 o 
   8   6   4       27.40       21.56      7.88 o 
   9   6   4       53.47       55.25      8.79 o 
  10   6   4       10.91       17.46     10.00 o 
  11   6   4       10.44       12.54     10.28 o 
  12   6   4        8.29        0.62      9.44 o 
  13   6   4        1.76        9.38     11.36 o 
 -10   7   4        3.48        3.84     12.03 o 
  -9   7   4       16.85       40.00     15.88 o 
  -8   7   4       26.82       30.96     13.62 o 
  -7   7   4      132.41      146.25     15.03 o 
  -6   7   4      130.11      148.86     14.28 o 
  -5   7   4      698.41      680.88     28.56 o 
  -4   7   4        0.36        9.63      7.06 o 
  -3   7   4      451.04      391.93     17.54 o 
  -2   7   4       40.66       54.02     17.35 o 
  -1   7   4       45.07       39.66      7.35 o 
   0   7   4      173.78      172.51     10.64 o 
   1   7   4      584.15      538.97     15.23 o 
   2   7   4        0.65       -5.70      5.99 o 
   3   7   4        8.63        2.44      5.19 o 
   4   7   4       56.69       56.44     11.95 o 
   5   7   4      116.57      147.70     36.13 o 
   6   7   4      221.41      190.13     12.33 o 
   7   7   4      163.30      182.69     12.75 o 
   8   7   4       14.32       24.44      7.63 o 
   9   7   4        0.06        3.79      6.04 o 
  10   7   4       34.61       19.89     10.68 o 
  11   7   4        0.04       -8.59      7.68 o 
  12   7   4        7.93      -11.36      8.48 o 
  -9   8   4       19.66       29.16     14.30 o 
  -8   8   4       63.55       39.38     15.65 o 
  -7   8   4       99.86       95.96     13.68 o 
  -6   8   4        3.77        3.69      7.58 o 
  -5   8   4      170.97      198.19     26.53 o 
  -4   8   4      566.92      589.48     23.04 o 
  -3   8   4       97.32       84.78     11.23 o 
  -2   8   4      208.43      215.46     14.14 o 
  -1   8   4       93.50       84.46      9.79 o 
   0   8   4       59.90       71.14     15.31 o 
   1   8   4       72.06       59.50     14.13 o 
   2   8   4      456.95      503.37     25.85 o 
   3   8   4        4.63        2.94      5.67 o 
   4   8   4       22.67       20.02      6.95 o 
   5   8   4      104.73      112.32     10.57 o 
   6   8   4       99.41      106.50     17.99 o 
   7   8   4      110.32      127.94     11.85 o 
   8   8   4       29.56       43.00      8.29 o 
   9   8   4        5.00       10.76      6.80 o 
  10   8   4       22.01       36.92     14.58 o 
  11   8   4       12.04       -6.89      8.82 o 
  12   8   4        5.01       15.14     11.87 o 
  -9   9   4       13.43       23.67     16.10 o 
  -8   9   4        6.85        2.77     12.32 o 
  -7   9   4       86.48       66.38     12.66 o 
  -6   9   4        3.74        1.90     10.91 o 
  -5   9   4       72.28       74.36     12.74 o 
  -4   9   4        0.02        3.04      7.87 o 
  -3   9   4      303.85      332.35     23.90 o 
  -2   9   4      189.54      201.51     14.62 o 
  -1   9   4        0.02        1.64     10.79 o 
   0   9   4       53.54       46.16     15.09 o 
   1   9   4      208.77      197.59     21.08 o 
   2   9   4       96.43       87.30     15.77 o 
   3   9   4        0.28       -7.01      4.67 o 
   4   9   4        0.10       -2.22      5.78 o 
   5   9   4        0.83      -10.93     13.48 o 
   6   9   4       37.49       26.85     11.64 o 
   7   9   4        7.72       16.95      6.82 o 
   8   9   4        3.23        2.83      6.56 o 
   9   9   4        3.67        5.71      6.76 o 
  10   9   4        7.59        4.80      7.49 o 
  11   9   4       16.85       21.30     11.30 o 
  -8  10   4        5.80       21.41     16.27 o 
  -7  10   4       81.87       96.34     20.96 o 
  -6  10   4       20.43       11.63      9.84 o 
  -5  10   4       25.65       31.25     10.65 o 
  -4  10   4        8.51        3.08      8.64 o 
  -3  10   4        1.16       -4.24     10.57 o 
  -2  10   4       48.04       21.13     13.28 o 
  -1  10   4       22.82        6.05     11.87 o 
   0  10   4       77.60       85.26     17.69 o 
   1  10   4       33.80       26.33     13.00 o 
   2  10   4       26.63       37.12     14.07 o 
   3  10   4        7.32       -0.86      7.26 o 
   4  10   4       93.18       94.32     11.10 o 
   5  10   4        9.13        8.80     10.28 o 
   6  10   4        2.84       -2.75      5.87 o 
   7  10   4       10.47        1.81      6.78 o 
   8  10   4       21.05       14.15      8.98 o 
   9  10   4        0.00        6.56      7.53 o 
  10  10   4       12.30       20.62     14.18 o 
  -7  11   4      136.71       84.59     21.87 o 
  -6  11   4        5.29        4.01     13.28 o 
  -5  11   4        1.73        1.86     12.37 o 
  -4  11   4        2.66        7.23     11.92 o 
  -3  11   4       47.63       34.52     15.59 o 
  -2  11   4       43.16       47.63     15.43 o 
  -1  11   4        2.42        7.68     12.71 o 
   0  11   4        6.33       -5.88      9.10 o 
   1  11   4        4.79       -2.71      9.94 o 
   3  11   4      120.45       97.13     18.65 o 
   4  11   4        0.70       -7.57      5.86 o 
   5  11   4        5.90        6.81      7.71 o 
   6  11   4       11.40       -2.32      7.03 o 
   7  11   4        1.05        2.32     11.87 o 
   8  11   4        9.24       28.19     15.14 o 
   9  11   4        5.08       -1.70     13.11 o 
  -5  12   4       67.81       81.31     20.34 o 
  -4  12   4        0.23       11.87     13.84 o 
  -3  12   4       55.68       37.18     16.67 o 
  -2  12   4       69.12       92.78     19.95 o 
  -1  12   4        3.78       -5.65     10.17 o 
   0  12   4       14.62       20.40     13.79 o 
   1  12   4       13.71       21.24     13.67 o 
   2  12   4        4.16       14.18     12.03 o 
   3  12   4       33.98       24.13     14.63 o 
   4  12   4       50.06       42.55     16.33 o 
   5  12   4        6.94        2.54     11.98 o 
   6  12   4       51.78       55.77     17.63 o 
   7  12   4       28.76       19.15     14.75 o 
   8  12   4       23.21       10.17     13.11 o 
  -3  13   4       33.19       51.42     16.78 o 
  -2  13   4      124.64      144.76     24.41 o 
  -1  13   4        5.31       15.20     14.69 o 
   0  13   4        5.17       21.75     13.96 o 
   1  13   4        9.10        7.97     13.00 o 
   2  13   4        8.58       11.64     12.94 o 
   3  13   4        2.53      -10.62     10.17 o 
   4  13   4       14.64       24.58     14.86 o 
   5  13   4        0.23        7.06     14.58 o 
   6  13   4        1.58       -2.99     12.66 o 
   0  14   4        0.82       18.59     13.79 o 
   1  14   4        6.30       12.60     15.65 o 
   2  14   4        1.91       -1.75     13.33 o 
   3  14   4        6.04       -1.07     11.13 o 
  -2 -10   5        1.72       14.41     12.43 o 
  -1 -10   5        8.77       14.46     12.71 o 
   0 -10   5        0.04        5.25      7.35 o 
   1 -10   5       52.84       70.88     22.69 o 
   2 -10   5       51.83       54.67     13.65 o 
   3 -10   5       39.19       21.08     14.01 o 
   4 -10   5        3.97       16.67     14.58 o 
   5 -10   5       16.96       37.86     17.69 o 
  -4  -9   5       25.63       30.29     14.18 o 
  -3  -9   5      109.66      143.58     15.82 o 
  -2  -9   5        0.13       11.23      7.16 o 
  -1  -9   5        0.08        0.57      7.02 o 
   0  -9   5       27.98       24.61      8.53 o 
   1  -9   5      162.81      191.04     16.02 o 
   2  -9   5        1.30       -0.21      6.47 o 
   3  -9   5       35.30       25.82     14.41 o 
   4  -9   5        0.01       17.23     13.22 o 
   5  -9   5       43.01       27.06     15.26 o 
   6  -9   5       78.78      117.07     23.22 o 
   7  -9   5      392.03      404.78     37.68 o 
  -6  -8   5        0.06      -10.85     10.51 o 
  -5  -8   5        0.01       -4.46      9.61 o 
  -4  -8   5       20.61       14.35     11.36 o 
  -3  -8   5       55.08       62.54     10.56 o 
  -2  -8   5        2.94       12.50      9.52 o 
  -1  -8   5      164.63      187.04     14.78 o 
   0  -8   5      206.05      207.22     15.44 o 
   1  -8   5      254.42      275.71     17.16 o 
   2  -8   5      368.28      349.87     37.32 o 
   3  -8   5       22.11       16.72      7.25 o 
   4  -8   5      170.68      191.03     23.85 o 
   5  -8   5      193.90      212.05     25.88 o 
   6  -8   5        0.32      -10.34     12.32 o 
   7  -8   5       54.91       52.43     18.82 o 
   8  -8   5       24.61       24.64     17.35 o 
   9  -8   5        0.00      -10.74     13.39 o 
  -7  -7   5        4.44        3.79     11.64 o 
  -6  -7   5      160.45      217.03     26.61 o 
  -5  -7   5        0.14       -7.06      8.59 o 
  -4  -7   5       50.97       70.29     16.44 o 
  -3  -7   5       92.76       98.95     14.12 o 
  -2  -7   5      244.04      252.38     16.14 o 
  -1  -7   5      261.59      251.11     15.92 o 
   0  -7   5     1394.15     1383.88     56.90 o 
   1  -7   5       83.45       88.57     11.03 o 
   2  -7   5     1289.67     1294.96     43.11 o 
   3  -7   5       22.35       24.41     17.37 o 
   4  -7   5       26.37       13.45     12.94 o 
   5  -7   5       28.66       28.70     14.35 o 
   6  -7   5        5.10        2.77     13.28 o 
   7  -7   5     1180.20     1125.16     53.17 o 
   8  -7   5        3.92       -3.50     11.70 o 
   9  -7   5       34.97       58.37     20.29 o 
  10  -7   5       71.74       81.25     22.60 o 
  -8  -6   5       29.64       28.77      8.55 o 
  -7  -6   5      102.28      116.68     20.91 o 
  -6  -6   5       38.84       44.24     15.03 o 
  -5  -6   5      419.24      407.10     29.33 o 
  -4  -6   5       61.14       78.54     15.48 o 
  -3  -6   5     1262.81     1263.25     33.56 o 
  -2  -6   5       10.64        7.79      6.45 o 
  -1  -6   5       82.40       87.36     10.38 o 
   0  -6   5      492.60      478.87     31.22 o 
   1  -6   5        4.70       -2.16      7.60 o 
   2  -6   5     1063.80      990.63     29.64 o 
   3  -6   5      115.83      126.89     11.00 o 
   4  -6   5      120.13      102.81     10.27 o 
   5  -6   5      705.73      773.75     39.84 o 
   6  -6   5       37.29       38.42     15.54 o 
   7  -6   5     1000.49     1011.53     49.39 o 
   8  -6   5       23.65       37.91     16.10 o 
   9  -6   5       42.06       68.09     19.33 o 
  10  -6   5        1.69      -14.75     12.54 o 
  11  -6   5        0.04      -14.92      9.95 o 
  -9  -5   5       29.85       43.46     11.59 o 
  -8  -5   5      106.11      118.28     15.33 o 
  -7  -5   5       83.00      102.53     10.87 o 
  -6  -5   5       54.12       71.36     16.10 o 
  -5  -5   5       41.23       66.62     15.60 o 
  -4  -5   5        0.37       -2.66      6.78 o 
  -3  -5   5       29.81       13.17      6.45 o 
  -2  -5   5        8.18       13.84      6.18 o 
  -1  -5   5        2.77       -0.58      5.03 o 
   0  -5   5     2754.92     2652.45     47.64 o 
   1  -5   5        6.02        5.54      5.61 o 
   2  -5   5     5767.58     5765.81     81.16 o 
   3  -5   5      955.72      971.41     25.58 o 
   4  -5   5        5.29        4.85      4.92 o 
   5  -5   5       13.61       14.18     13.00 o 
   6  -5   5       34.54       39.49     14.63 o 
   7  -5   5        1.97      -14.92     10.51 o 
   8  -5   5      147.38      100.52     20.74 o 
   9  -5   5        1.46        3.84     11.64 o 
  10  -5   5       17.95       40.91     16.72 o 
  11  -5   5       14.06        0.34     14.46 o 
  12  -5   5       17.62        0.17     14.58 o 
  -9  -4   5       25.77       41.43     10.83 o 
  -8  -4   5      151.63      148.78     23.82 o 
  -7  -4   5      115.69      122.61     13.46 o 
  -6  -4   5       64.05       63.81      8.55 o 
  -5  -4   5      124.70      111.76     16.67 o 
  -4  -4   5       20.12       17.52      8.64 o 
  -3  -4   5      275.96      268.95     21.13 o 
  -2  -4   5       25.10       21.72     11.19 o 
  -1  -4   5       12.22        5.85      5.22 o 
   0  -4   5     1175.91     1133.15     27.27 o 
   1  -4   5      342.33      366.26     15.52 o 
   2  -4   5      344.19      299.99     27.91 o 
   3  -4   5      614.81      583.34     18.38 o 
   4  -4   5      148.08      153.99     10.24 o 
   5  -4   5        2.97      -12.60     10.00 o 
   6  -4   5       30.21       10.23     11.70 o 
   7  -4   5      107.65       97.36     19.16 o 
   8  -4   5       89.29       82.49     18.70 o 
   9  -4   5        7.96       -0.85     11.19 o 
  10  -4   5       17.20       32.26     15.20 o 
  11  -4   5        0.00       12.71     15.48 o 
  12  -4   5       96.84       98.49     23.45 o 
 -10  -3   5        2.90       -4.18     12.60 o 
  -9  -3   5       43.08       39.05      9.77 o 
  -8  -3   5        2.52       10.23      8.98 o 
  -7  -3   5      186.55      207.34     15.53 o 
  -6  -3   5        4.71        0.29      4.76 o 
  -5  -3   5      598.06      604.08     63.37 o 
  -4  -3   5     1424.66     1328.08     45.94 o 
  -3  -3   5      224.87      190.24     17.01 o 
  -2  -3   5      577.46      493.33     17.78 o 
  -1  -3   5       22.36       27.15      6.84 o 
   0  -3   5     1595.14     1565.39     31.34 o 
   1  -3   5      196.06      179.33     10.35 o 
   2  -3   5      419.87      411.14      9.69 o 
   3  -3   5       44.88       43.50      5.83 o 
   4  -3   5       16.54       20.33      5.34 o 
   5  -3   5      215.75      223.93      9.85 o 
   6  -3   5      664.95      628.75     33.34 o 
   7  -3   5      172.60      181.77     20.96 o 
   8  -3   5        7.25      -11.02     10.00 o 
   9  -3   5      110.32       83.79     18.20 o 
  10  -3   5       43.65       51.93     16.72 o 
  11  -3   5      122.27      124.47     23.39 o 
  12  -3   5        4.02       20.00     14.92 o 
  13  -3   5       15.39       -9.78     13.51 o 
 -10  -2   5      130.96      146.68     22.38 o 
  -9  -2   5      254.85      305.17     28.20 o 
  -8  -2   5        5.25       -0.51      5.94 o 
  -7  -2   5      140.65      147.64     12.91 o 
  -6  -2   5      118.58      113.35     11.22 o 
  -5  -2   5       23.34       11.73      5.88 o 
  -4  -2   5      288.95      274.03     13.28 o 
  -3  -2   5       25.54       16.87      4.69 o 
  -2  -2   5      456.99      542.07     17.85 o 
  -1  -2   5      126.68      130.43     14.07 o 
   0  -2   5       26.51       57.57      6.53 o 
   1  -2   5     2300.82     2051.78     55.83 o 
   2  -2   5      120.07      139.49     11.10 o 
   3  -2   5      511.83      436.43     10.19 o 
   4  -2   5       22.43       26.11      6.81 o 
   5  -2   5        5.04       -2.25      2.50 o 
   6  -2   5       63.72       58.82     13.90 o 
   7  -2   5       56.31       62.66     13.84 o 
   8  -2   5        4.46       -5.31      9.21 o 
   9  -2   5       88.18       61.19     16.39 o 
  10  -2   5     1921.31     1691.42     62.21 o 
  11  -2   5       29.94       23.51     13.67 o 
  12  -2   5      100.96       86.62     21.70 o 
  13  -2   5        1.78       -8.19     13.05 o 
 -10  -1   5       10.12        2.77     12.49 o 
  -9  -1   5       61.98       76.28     17.12 o 
  -8  -1   5       18.53       31.30     11.75 o 
  -7  -1   5       10.48       10.11      8.64 o 
  -6  -1   5      864.96      864.73     25.32 o 
  -5  -1   5      362.81      374.30     23.00 o 
  -4  -1   5     3263.66     3100.17    145.59 o 
  -3  -1   5        2.39       -2.14      3.96 o 
  -2  -1   5     5964.77     5989.21     75.98 o 
  -1  -1   5      703.13      704.29     14.91 o 
   0  -1   5      640.61      664.09     13.78 o 
   1  -1   5     5148.10     5052.67     51.71 o 
   2  -1   5        8.11       13.58      3.03 o 
   3  -1   5        0.95       -2.09      1.52 o 
   4  -1   5      734.85      746.67     14.25 o 
   5  -1   5      982.30     1137.75     19.61 o 
   6  -1   5      431.92      411.73     24.98 o 
   7  -1   5       59.35       55.03     13.16 o 
   8  -1   5        0.65      -11.70      7.80 o 
   9  -1   5      118.65      101.03     17.29 o 
  10  -1   5     1336.83     1302.71     52.33 o 
  11  -1   5        0.04        3.33     12.03 o 
  12  -1   5       23.46       28.42     15.03 o 
  13  -1   5       37.29       64.24     19.78 o 
 -11   0   5       23.49       16.71     19.24 o 
 -10   0   5        0.56       -0.11     11.07 o 
  -9   0   5       15.84       18.42     10.96 o 
  -8   0   5        3.57       -8.59      8.25 o 
  -7   0   5      889.33      819.12     37.75 o 
  -6   0   5     2547.53     2441.61     66.57 o 
  -5   0   5       84.58      102.10     13.79 o 
  -4   0   5     4514.70     4277.57     90.92 o 
  -3   0   5        0.62        6.55      4.69 o 
  -2   0   5     2297.57     2523.88     58.94 o 
  -1   0   5      122.07      142.07      8.75 o 
   0   0   5     2312.23     2174.46     35.20 o 
   1   0   5     4017.26     4025.26     62.36 o 
   2   0   5      295.55      303.43      8.05 o 
   3   0   5      177.23      173.71      6.29 o 
   4   0   5       82.06       64.21      4.41 o 
   5   0   5     7399.01     7610.59     87.59 o 
   6   0   5      443.34      452.64     23.85 o 
   7   0   5        0.71       28.76     10.40 o 
   8   0   5      230.89      219.79     20.68 o 
   9   0   5       81.89       87.30     16.16 o 
  10   0   5        6.26       21.70     11.30 o 
  11   0   5        2.43        1.02     10.40 o 
  12   0   5       54.73       43.05     15.59 o 
  13   0   5      121.83      135.15     23.39 o 
 -11   1   5      151.06      172.33     26.22 o 
 -10   1   5        3.41       -8.52      6.34 o 
  -8   1   5      268.36      242.00     22.83 o 
  -7   1   5       50.66       59.55     13.17 o 
  -6   1   5      594.24      609.48     30.63 o 
  -5   1   5       36.16       36.50     10.11 o 
  -4   1   5      824.85      856.08     33.17 o 
  -3   1   5       39.74       49.16      9.32 o 
  -2   1   5      218.30      233.64     15.99 o 
  -1   1   5     4222.74     4439.35     86.12 o 
   0   1   5       36.88       24.73      4.24 o 
   1   1   5     7572.70     7738.03     73.01 o 
   2   1   5      360.87      382.28      9.12 o 
   3   1   5     1130.15     1117.94     16.82 o 
   4   1   5        7.34        5.24      2.76 o 
   5   1   5      253.27      270.10     11.87 o 
   6   1   5      575.44      584.32     17.72 o 
   7   1   5       24.21       34.41     10.11 o 
   8   1   5       34.42       43.79     11.53 o 
   9   1   5       12.33       12.15     10.28 o 
  10   1   5      286.22      293.08     24.64 o 
  11   1   5        0.21        0.45      9.38 o 
  12   1   5      186.46      142.39     21.36 o 
  13   1   5        0.21        8.14     12.15 o 
  14   1   5       18.29       19.21     15.43 o 
 -11   2   5      287.35      351.27     34.86 o 
 -10   2   5        2.90        1.25      8.06 o 
  -9   2   5       10.05       16.50     20.23 o 
  -8   2   5       26.49       30.06     12.03 o 
  -7   2   5       44.66       54.13     13.11 o 
  -6   2   5      288.07      273.08     20.85 o 
  -5   2   5        0.39        2.60      6.22 o 
  -4   2   5     1322.21     1322.88     42.04 o 
  -3   2   5      599.84      659.38     27.41 o 
  -2   2   5      118.90      109.39     11.58 o 
  -1   2   5       51.52       64.47      9.10 o 
   0   2   5       60.64       77.24      9.21 o 
   1   2   5     2143.83     2208.25     27.07 o 
   2   2   5     1398.33     1356.51     19.11 o 
   3   2   5      178.86      190.23     14.80 o 
   4   2   5       82.34       80.48      5.36 o 
   5   2   5      138.81      153.52      8.20 o 
   6   2   5       86.49       99.05      6.92 o 
   7   2   5       20.73       27.49      6.38 o 
   8   2   5      270.89      280.32     14.20 o 
   9   2   5      127.90      121.39     11.16 o 
  10   2   5      718.85      685.99     24.15 o 
  11   2   5      826.79      834.43     41.87 o 
  12   2   5       51.61       48.54      9.68 o 
  13   2   5        0.70        7.84      7.66 o 
  14   2   5        5.04       -5.28      6.50 o 
 -11   3   5      106.91       96.68     22.26 o 
 -10   3   5       26.04       17.69     11.02 o 
  -9   3   5      108.58      144.32     15.29 o 
  -8   3   5       84.76      116.12     13.34 o 
  -7   3   5        5.82       -4.18      8.76 o 
  -6   3   5      374.16      356.19     24.35 o 
  -5   3   5      190.83      173.63     17.23 o 
  -4   3   5     2623.20     2516.99     63.40 o 
  -3   3   5     3268.86     3301.75     73.85 o 
  -2   3   5      524.22      529.20     24.24 o 
  -1   3   5       71.51       76.73     10.51 o 
   0   3   5       11.91        9.27      6.22 o 
   1   3   5      254.59      267.72     16.08 o 
   2   3   5       27.30       49.16      4.15 o 
   3   3   5      577.15      577.76     11.67 o 
   4   3   5       14.77       20.84      3.58 o 
   5   3   5      126.97      112.82      6.01 o 
   6   3   5      667.49      662.56     13.76 o 
   7   3   5       19.67       16.03      3.80 o 
   8   3   5      639.47      646.78     20.53 o 
   9   3   5      197.45      205.83     13.87 o 
  10   3   5        0.89        0.08      5.27 o 
  11   3   5       59.56       47.35      9.23 o 
  12   3   5        3.67       -6.62      5.96 o 
  13   3   5        3.75       -1.92      9.15 o 
  14   3   5        6.65       13.84     12.54 o 
 -10   4   5       88.23      132.72     23.62 o 
  -9   4   5      107.34      117.49     15.28 o 
  -8   4   5       75.63       84.06     24.95 o 
  -7   4   5       31.82       29.54      8.46 o 
  -6   4   5      295.73      297.31     16.36 o 
  -5   4   5        5.39       -6.10      6.72 o 
  -4   4   5       11.15       11.53      8.02 o 
  -3   4   5       27.53       27.74      9.04 o 
  -2   4   5      353.74      401.11     21.47 o 
  -1   4   5      678.47      754.59     29.27 o 
   0   4   5      421.64      431.28     22.55 o 
   1   4   5     1111.87     1077.85     23.23 o 
   2   4   5      583.27      594.96     16.85 o 
   3   4   5     2875.38     2802.56     78.09 o 
   4   4   5     1927.67     1898.03     32.70 o 
   5   4   5      579.96      560.33     13.63 o 
   6   4   5      219.96      272.98     16.05 o 
   7   4   5       59.64       62.38      5.81 o 
   8   4   5       12.31       10.32      4.04 o 
   9   4   5      982.75      970.25     26.61 o 
  10   4   5       63.54       45.82     12.43 o 
  11   4   5        0.04        1.19      7.06 o 
  12   4   5        4.94        1.19      8.36 o 
  13   4   5      101.22       82.78     17.35 o 
 -10   5   5       80.79       85.26     21.02 o 
  -9   5   5        5.69        3.43      8.46 o 
  -8   5   5       98.84       74.40     17.83 o 
  -7   5   5       48.68       43.92      9.66 o 
  -6   5   5       52.64       36.86      8.93 o 
  -5   5   5      850.75      855.25     51.99 o 
  -4   5   5       51.70       39.75      8.01 o 
  -3   5   5       17.20       41.98     11.41 o 
  -2   5   5       99.01      122.83     15.60 o 
  -1   5   5      864.30      846.59     33.11 o 
   0   5   5      217.88      206.80     17.69 o 
   1   5   5      487.55      487.84     16.44 o 
   2   5   5      452.41      472.82     16.18 o 
   3   5   5     1999.91     2030.23     68.63 o 
   4   5   5     5346.37     5210.35     69.63 o 
   5   5   5       52.46       82.31     10.82 o 
   6   5   5      167.17      207.43      8.11 o 
   7   5   5       70.87       65.93      7.95 o 
   8   5   5        3.64       14.60      5.59 o 
   9   5   5       80.88       73.85     13.73 o 
  10   5   5        3.86        3.73      7.68 o 
  11   5   5       17.25       13.84     10.28 o 
  12   5   5      126.64      130.41     20.51 o 
  13   5   5        0.68        0.23     10.28 o 
 -10   6   5       64.67       38.20     17.63 o 
  -9   6   5        2.22       -4.97      9.83 o 
  -8   6   5      338.13      318.19     20.61 o 
  -7   6   5       47.27       43.27     12.97 o 
  -6   6   5      425.73      441.99     30.12 o 
  -5   6   5      539.88      534.88     23.33 o 
  -4   6   5        1.88       11.59      6.84 o 
  -3   6   5        7.60       -0.27     12.23 o 
  -2   6   5      481.84      424.51     16.25 o 
  -1   6   5      398.27      392.92     33.42 o 
   0   6   5        0.03        3.15      4.58 o 
   1   6   5        0.06       -0.80      2.70 o 
   2   6   5      950.80     1025.86     25.35 o 
   3   6   5        7.36        0.32      5.25 o 
   4   6   5     9431.55     9437.29    114.39 o 
   5   6   5      287.67      249.06     12.70 o 
   6   6   5      364.95      393.96     47.18 o 
   7   6   5       33.04       31.66      7.01 o 
   8   6   5       93.94      109.39     10.58 o 
   9   6   5      253.89      220.95     22.40 o 
  10   6   5       10.76        2.26      8.87 o 
  11   6   5       20.77       31.42     11.70 o 
  12   6   5       24.91       35.20     12.37 o 
  13   6   5       13.29        7.63     10.51 o 
  -9   7   5        2.17        2.71     11.53 o 
  -8   7   5        1.46       -7.65      7.55 o 
  -7   7   5        9.77       -3.29      7.10 o 
  -6   7   5      323.01      301.08     18.50 o 
  -5   7   5        6.58       10.19      7.51 o 
  -4   7   5      100.68      102.67     14.86 o 
  -3   7   5        1.16        4.77      6.32 o 
  -2   7   5       44.60       41.13      8.02 o 
  -1   7   5     1965.25     1999.67     37.70 o 
   0   7   5       58.03       63.74     14.04 o 
   1   7   5       63.28       85.10     13.87 o 
   2   7   5       13.89        8.14     11.36 o 
   3   7   5      137.56      157.41     11.29 o 
   4   7   5     1102.77     1115.35     27.58 o 
   5   7   5      296.49      282.86     14.27 o 
   6   7   5      618.91      610.85     37.49 o 
   7   7   5       41.16       48.29      8.52 o 
   8   7   5       10.43        3.10      5.59 o 
   9   7   5      268.55      296.74     31.39 o 
  10   7   5       35.44       53.79     13.96 o 
  11   7   5       90.90      121.53     20.17 o 
  12   7   5        1.84        8.98     10.06 o 
  13   7   5       12.83      -14.15      9.44 o 
  -9   8   5       14.42       21.02     14.01 o 
  -8   8   5       23.52       28.82     13.96 o 
  -7   8   5       44.81       33.25     10.46 o 
  -6   8   5        0.40       -1.12      7.45 o 
  -5   8   5      137.66      134.61     14.17 o 
  -4   8   5       93.59       83.81     11.55 o 
  -3   8   5       33.36       38.77     11.53 o 
  -2   8   5       37.02       36.25      8.39 o 
  -1   8   5     1444.23     1448.10     38.11 o 
   0   8   5      476.77      484.05     30.12 o 
   1   8   5        3.84        8.81     11.30 o 
   2   8   5       30.87       36.52      8.08 o 
   3   8   5        1.14        7.71      6.27 o 
   4   8   5      302.43      319.04     29.10 o 
   5   8   5       65.91       75.66     14.92 o 
   6   8   5      412.70      397.85     17.75 o 
   7   8   5      141.81      134.73     12.18 o 
   8   8   5       16.15       21.08      7.33 o 
   9   8   5       57.55       67.45     10.39 o 
  10   8   5       61.11       91.31     16.78 o 
  11   8   5        0.49      -10.34      6.89 o 
  12   8   5       32.49       28.36     13.79 o 
  -8   9   5        0.23       -4.01     10.79 o 
  -7   9   5        5.17        5.12      9.16 o 
  -6   9   5       13.45       19.11      8.90 o 
  -5   9   5      180.64      191.91     16.11 o 
  -4   9   5       37.70       38.48     11.41 o 
  -3   9   5       73.11       79.95     12.49 o 
  -2   9   5        5.41       -6.44     11.81 o 
  -1   9   5        0.00       -0.06     11.92 o 
   0   9   5        4.31       18.93     14.18 o 
   1   9   5       50.77       34.64     12.94 o 
   2   9   5        4.25       -0.28     10.34 o 
   3   9   5      151.18      137.72     14.97 o 
   4   9   5      126.49       98.12     13.56 o 
   5   9   5      440.04      468.21     45.71 o 
   6   9   5       93.02       89.76     13.96 o 
   7   9   5       95.87      100.80     11.53 o 
   8   9   5       42.40       31.60      8.93 o 
   9   9   5        6.57        7.53      7.26 o 
  10   9   5        1.79        0.52      7.22 o 
  11   9   5       11.80       31.75     13.05 o 
  -7  10   5       18.79       12.97     10.82 o 
  -6  10   5       14.00        5.35      9.55 o 
  -5  10   5        0.37       -6.70      8.25 o 
  -4  10   5       44.39       37.29     16.33 o 
  -3  10   5        0.14        2.71     12.83 o 
  -2  10   5      214.67      201.88     24.92 o 
  -1  10   5      179.90      158.04     22.09 o 
   0  10   5      176.70      186.00     22.66 o 
   1  10   5      156.82      122.83     19.66 o 
   2  10   5       61.82       56.16     16.16 o 
   3  10   5      119.74      110.31     14.12 o 
   4  10   5       33.63       41.97     10.90 o 
   5  10   5      127.69      118.23     12.53 o 
   6  10   5       28.58       33.02      9.17 o 
   7  10   5       84.88       44.53      9.51 o 
   8  10   5       28.81       41.85     12.09 o 
   9  10   5       23.45       20.99      8.33 o 
  10  10   5        1.13        7.21      7.96 o 
  11  10   5        6.44        5.48     11.24 o 
  -6  11   5        1.71       16.61     15.31 o 
  -5  11   5       11.48        9.55     14.69 o 
  -4  11   5      133.14      158.26     24.75 o 
  -3  11   5       54.88       61.59     18.42 o 
  -2  11   5      185.29      183.29     24.24 o 
  -1  11   5       21.72       38.42     14.97 o 
   0  11   5       10.56       19.10     12.94 o 
   1  11   5      141.76      113.79     19.61 o 
   2  11   5      108.20       83.17     18.65 o 
   3  11   5       94.27       71.48     17.63 o 
   4  11   5       47.58       57.82     10.49 o 
   5  11   5        4.85       10.41      7.52 o 
   6  11   5        2.06       -1.85      7.15 o 
   7  11   5       37.10       48.58     22.74 o 
   8  11   5        8.78        6.45      7.84 o 
   9  11   5        0.03        8.31     13.36 o 
  10  11   5        2.29        8.64     13.39 o 
  -5  12   5       12.94       20.85     16.33 o 
  -4  12   5        0.01      -15.93     11.24 o 
  -3  12   5       79.63       36.27     17.18 o 
  -2  12   5       51.21       30.29     15.03 o 
  -1  12   5       44.18       59.72     18.25 o 
   0  12   5       46.64       58.48     17.52 o 
   1  12   5       39.95       35.88     15.99 o 
   2  12   5        0.84       26.50     15.09 o 
   3  12   5       59.47       69.10     17.74 o 
   4  12   5        0.23       -3.33     10.74 o 
   5  12   5        6.11       -1.21      9.38 o 
   6  12   5       43.89       59.22     11.37 o 
   7  12   5       15.44       16.16      9.29 o 
   8  12   5        2.18       14.58     13.90 o 
  -3  13   5       46.45       14.35     13.90 o 
  -2  13   5      265.17      294.72     30.63 o 
  -1  13   5       39.33       33.39     17.01 o 
   0  13   5       15.76       -1.07     11.81 o 
   1  13   5       11.87       -8.19     11.70 o 
   2  13   5        1.74       13.56     12.66 o 
   3  13   5        9.99       11.02     13.22 o 
   4  13   5        7.83       14.63     15.37 o 
   5  13   5       13.62       17.69     14.63 o 
   6  13   5       28.53       48.14     18.76 o 
   7  13   5        0.37       22.09     15.26 o 
   0  14   5        3.49        3.62     13.45 o 
   1  14   5       33.12       16.05     14.63 o 
   2  14   5       12.17        9.94     13.22 o 
   3  14   5        0.36       -1.53     13.84 o 
  -3  -9   6        6.17       20.40      9.13 o 
  -2  -9   6       22.15       27.64      9.69 o 
  -1  -9   6        1.20        1.48      7.25 o 
   0  -9   6       25.83       15.87      9.49 o 
   1  -9   6       61.66       71.53     12.16 o 
   2  -9   6      126.24      141.98     14.98 o 
   3  -9   6        1.94       -3.45     10.11 o 
   4  -9   6      116.65      110.35     21.98 o 
   5  -9   6       35.63       53.62     17.74 o 
   6  -9   6        6.48       21.36     14.97 o 
  -5  -8   6       87.22       87.58     20.23 o 
  -4  -8   6        0.79      -11.08      8.93 o 
  -3  -8   6      125.57      128.51     20.88 o 
  -2  -8   6        6.74        4.67      7.05 o 
  -1  -8   6      202.63      217.20     18.20 o 
   0  -8   6        1.22       -5.22      6.21 o 
   1  -8   6       66.12       88.12     24.13 o 
   2  -8   6        1.87       -1.41      6.61 o 
   3  -8   6       16.17       14.92     12.49 o 
   4  -8   6      134.96      134.42     22.60 o 
   5  -8   6       36.11       76.73     19.49 o 
   6  -8   6       39.55       49.33     17.01 o 
   7  -8   6      181.35      171.77     27.58 o 
   8  -8   6       54.85       68.65     20.91 o 
  -6  -7   6      115.55      119.67     21.98 o 
  -5  -7   6       21.65        0.85     11.47 o 
  -4  -7   6       82.82       88.77     18.20 o 
  -3  -7   6       84.45      110.01     13.06 o 
  -2  -7   6        2.22        2.54      6.11 o 
  -1  -7   6        0.93        0.06     14.24 o 
   0  -7   6      192.46      161.49     13.78 o 
   1  -7   6       57.97       62.05     10.34 o 
   2  -7   6      340.85      370.45     18.56 o 
   3  -7   6        0.03       -2.09      7.03 o 
   4  -7   6      294.08      356.25     28.99 o 
   5  -7   6        3.37        1.86     12.77 o 
   6  -7   6      215.97      202.22     27.07 o 
   7  -7   6        5.11        7.51     13.05 o 
   8  -7   6       24.90       35.20     17.18 o 
   9  -7   6       87.88       59.21     20.00 o 
  -7  -6   6       25.96       28.58     10.23 o 
  -6  -6   6       81.81       46.84     16.72 o 
  -5  -6   6        3.20        7.18     10.00 o 
  -4  -6   6        8.66       10.28     10.74 o 
  -3  -6   6      162.17      183.25     14.91 o 
  -2  -6   6      141.99      150.30     13.12 o 
  -1  -6   6      350.37      341.05     17.58 o 
   0  -6   6      375.50      347.62     17.48 o 
   1  -6   6      170.60      161.60     13.22 o 
   2  -6   6      222.74      239.30     26.92 o 
   3  -6   6       10.49        7.26      9.27 o 
   4  -6   6       52.51       63.34     15.99 o 
   5  -6   6       60.29       78.26     17.97 o 
   6  -6   6       37.65       42.55     16.10 o 
   7  -6   6       51.56       49.89     18.02 o 
   8  -6   6        0.03       11.75     14.80 o 
   9  -6   6       52.25       73.79     19.83 o 
  10  -6   6        3.64        6.10     14.52 o 
  -8  -5   6        0.00        7.85      8.44 o 
  -7  -5   6       44.98       53.71     13.98 o 
  -6  -5   6       78.81       84.65     10.69 o 
  -5  -5   6       69.22       61.70     15.54 o 
  -4  -5   6        8.48        3.39      7.63 o 
  -3  -5   6      899.71      913.11     28.75 o 
  -2  -5   6      181.94      192.78     14.01 o 
  -1  -5   6        4.01       -6.25      4.63 o 
   0  -5   6       48.63       43.66      7.91 o 
   1  -5   6       32.39       38.88      8.76 o 
   2  -5   6      141.85      138.92     11.24 o 
   3  -5   6        8.42        4.41      5.28 o 
   4  -5   6      196.86      172.14     11.79 o 
   5  -5   6      154.21      194.93     23.00 o 
   6  -5   6      275.62      282.06     27.41 o 
   7  -5   6        2.82       13.90     12.37 o 
   8  -5   6        8.24       15.43     13.16 o 
   9  -5   6       49.40       28.48     16.72 o 
  10  -5   6        1.26       -6.72     12.83 o 
  11  -5   6       14.97       18.19     16.61 o 
  -8  -4   6      249.69      301.41     20.99 o 
  -7  -4   6      398.85      449.32     22.74 o 
  -6  -4   6        6.45       11.88      7.03 o 
  -5  -4   6       82.72       99.71     14.29 o 
  -4  -4   6       32.81       28.65     10.85 o 
  -3  -4   6      101.61       86.62     14.64 o 
  -2  -4   6       31.25       54.06      8.87 o 
  -1  -4   6        2.38       -1.40      4.97 o 
   0  -4   6       88.90       78.16      9.13 o 
   1  -4   6       19.77       27.99      6.89 o 
   2  -4   6        7.13        0.22      4.87 o 
   3  -4   6     2147.89     2104.33     39.70 o 
   4  -4   6      159.36      168.00     11.04 o 
   5  -4   6       79.75       67.52     15.99 o 
   6  -4   6       21.17        2.49     12.37 o 
   7  -4   6      271.80      331.95     28.65 o 
   8  -4   6        0.01       -3.79     11.87 o 
   9  -4   6       96.04      110.23     21.30 o 
  10  -4   6       13.46       14.18     14.18 o 
  11  -4   6        0.18        7.74     13.22 o 
  12  -4   6      146.80      224.88     30.91 o 
  -9  -3   6        1.28      -14.24     10.91 o 
  -8  -3   6       10.62       12.81      7.68 o 
  -7  -3   6      868.54      830.50     28.98 o 
  -6  -3   6       68.62       55.77      9.78 o 
  -5  -3   6      210.65      222.48     15.79 o 
  -4  -3   6       33.10       29.93      6.66 o 
  -3  -3   6        0.01       -0.21      3.51 o 
  -2  -3   6      854.72      771.77     23.72 o 
  -1  -3   6       36.06       38.01      7.17 o 
   0  -3   6      357.60      368.58     21.08 o 
   1  -3   6      163.85      164.18     10.98 o 
   2  -3   6      999.00     1033.29     46.96 o 
   3  -3   6      871.99      805.74     21.83 o 
   4  -3   6      419.74      410.31     15.54 o 
   5  -3   6     1317.13     1220.94     46.05 o 
   6  -3   6       33.62       49.33     14.30 o 
   7  -3   6        0.36       -5.82      9.61 o 
   8  -3   6       66.63       65.03     16.90 o 
   9  -3   6        0.02       -0.11     10.79 o 
  10  -3   6        0.17        6.95     13.05 o 
  11  -3   6       23.75       25.43     15.20 o 
  12  -3   6      322.14      297.71     32.55 o 
  -9  -2   6        4.13       -7.80     10.96 o 
  -8  -2   6        3.83       -2.83      9.55 o 
  -7  -2   6       22.12       17.64      7.34 o 
  -6  -2   6       84.58       92.18     11.12 o 
  -5  -2   6      307.92      297.52     15.49 o 
  -4  -2   6      339.83      342.68     15.91 o 
  -3  -2   6      346.84      324.37     14.67 o 
  -2  -2   6     1617.80     1638.16     27.80 o 
  -1  -2   6       17.04       18.23      6.76 o 
   0  -2   6      689.28      648.16     15.25 o 
   1  -2   6      185.61      208.73      8.60 o 
   2  -2   6        0.67       -0.47      2.01 o 
   3  -2   6      694.85      699.31     12.98 o 
   4  -2   6       39.66       31.42      3.43 o 
   5  -2   6      184.64      167.25     18.20 o 
   6  -2   6       12.79       18.36     11.07 o 
   7  -2   6     1567.16     1514.04     53.91 o 
   8  -2   6       16.13       15.99     11.64 o 
   9  -2   6        1.95        9.27     12.94 o 
  10  -2   6        0.80        9.21     12.66 o 
  11  -2   6        0.07        7.46     11.64 o 
  12  -2   6        1.59       11.30     13.33 o 
  13  -2   6       13.27        0.73     14.41 o 
 -10  -1   6        1.70       -5.65     10.79 o 
  -9  -1   6      340.06      361.05     31.64 o 
  -8  -1   6       31.37       13.05     11.47 o 
  -7  -1   6      165.62      196.40     21.59 o 
  -6  -1   6        3.60        4.01      7.68 o 
  -5  -1   6      471.70      422.41     26.61 o 
  -4  -1   6       58.88       67.36      8.70 o 
  -3  -1   6      292.20      247.76     12.54 o 
  -2  -1   6      108.33      101.94      8.76 o 
  -1  -1   6        1.94        0.74      2.58 o 
   0  -1   6      532.51      606.25     14.32 o 
   1  -1   6      292.67      236.33      6.64 o 
   2  -1   6     1182.68     1106.00     15.14 o 
   3  -1   6        5.05        8.13      2.87 o 
   4  -1   6       54.78       65.71      6.30 o 
   5  -1   6      347.45      305.75      9.13 o 
   6  -1   6       77.89       84.02     15.09 o 
   7  -1   6       73.57       67.35     14.58 o 
   8  -1   6       55.50       60.51     15.09 o 
   9  -1   6        1.19       12.71     11.47 o 
  10  -1   6      334.90      303.53     27.80 o 
  11  -1   6       80.43       89.33     19.04 o 
  12  -1   6       64.44       74.75     19.66 o 
  13  -1   6        0.59       17.63     14.07 o 
 -10   0   6        0.09       -2.32     11.24 o 
  -9   0   6      122.06      148.77     22.49 o 
  -8   0   6        6.05        7.91     10.06 o 
  -7   0   6       26.24       29.49     12.20 o 
  -6   0   6       64.70       49.33     12.77 o 
  -5   0   6      104.63      102.44     15.20 o 
  -4   0   6     1120.08     1019.67     38.82 o 
  -3   0   6       50.59       54.24     10.45 o 
  -2   0   6     1270.59     1185.46     38.82 o 
  -1   0   6      369.67      383.97     14.67 o 
   0   0   6     3059.57     3062.75     47.60 o 
   1   0   6        7.61        7.94      3.10 o 
   2   0   6     1203.04     1200.74     19.44 o 
   3   0   6       10.48       13.20      4.14 o 
   4   0   6        1.87       -1.04      2.32 o 
   5   0   6      252.04      249.58      8.05 o 
   6   0   6       11.34        9.16      7.40 o 
   7   0   6       50.33       41.72      9.13 o 
   8   0   6       96.28      122.78     17.01 o 
   9   0   6        3.85       14.01      9.89 o 
  10   0   6       86.16       83.91     17.18 o 
  11   0   6       19.29       15.93     13.16 o 
  12   0   6       28.07       43.51     16.27 o 
  13   0   6       15.42        9.94     14.07 o 
 -10   1   6        0.50       -5.31     11.75 o 
  -9   1   6        4.81       12.88     10.51 o 
  -8   1   6       24.51       40.40     14.13 o 
  -7   1   6        7.42       -6.10      7.57 o 
  -6   1   6      336.59      326.52     24.86 o 
  -5   1   6     1576.61     1570.33     51.93 o 
  -4   1   6      904.92      973.90     38.31 o 
  -3   1   6       38.69       48.48     10.00 o 
  -2   1   6      109.35       82.04     11.81 o 
  -1   1   6       49.07       38.48      8.59 o 
   0   1   6     3496.34     3523.71     51.76 o 
   1   1   6     1605.46     1641.41     23.22 o 
   2   1   6       62.79       66.60      5.42 o 
   3   1   6       25.66       39.99      4.37 o 
   4   1   6      192.30      196.27      8.78 o 
   5   1   6      228.98      210.60      7.99 o 
   6   1   6     1190.80     1174.42     26.67 o 
   7   1   6      123.96      121.86     10.34 o 
   8   1   6      567.32      582.26     28.70 o 
   9   1   6       49.26       45.81     13.25 o 
  10   1   6       27.68       17.90      6.93 o 
  11   1   6       13.45       26.22     13.16 o 
  12   1   6      151.65      155.16     22.72 o 
  13   1   6       38.91       23.67     15.31 o 
  14   1   6       36.58       34.07     10.45 o 
 -10   2   6        0.37       -4.16      6.98 o 
  -9   2   6      257.02      316.19     28.31 o 
  -8   2   6       96.03       96.40     18.36 o 
  -7   2   6      169.86      164.76     19.95 o 
  -6   2   6      685.43      688.48     34.81 o 
  -5   2   6      814.26      838.28     36.39 o 
  -4   2   6       20.21        8.19      7.68 o 
  -3   2   6        8.98       21.70      7.29 o 
  -2   2   6      101.30       99.11     12.71 o 
  -1   2   6      575.32      601.29     25.48 o 
   0   2   6      662.75      672.15     25.82 o 
   1   2   6       29.77       37.34     11.74 o 
   2   2   6       87.72      110.54      5.96 o 
   3   2   6     1286.75     1259.05     22.94 o 
   4   2   6      242.02      254.12      8.74 o 
   5   2   6     1019.54     1036.80     18.61 o 
   6   2   6     1599.01     1582.81     25.81 o 
   7   2   6      125.72      157.37     10.91 o 
   8   2   6        4.72       11.40      5.63 o 
   9   2   6      197.08      172.68     24.80 o 
  10   2   6        0.50        6.32      5.78 o 
  11   2   6       98.69      103.49     12.17 o 
  12   2   6        3.37        4.31      6.35 o 
  13   2   6       90.75       78.74     14.89 o 
  14   2   6       10.05        4.35     10.74 o 
 -10   3   6        0.06       -3.06     17.40 o 
  -9   3   6      260.75      247.71     26.39 o 
  -8   3   6       90.13      102.55     19.10 o 
  -7   3   6       93.37       97.02     17.23 o 
  -6   3   6       48.39       49.78     12.83 o 
  -5   3   6       37.12       19.66      9.94 o 
  -4   3   6      226.29      227.48     19.78 o 
  -3   3   6      393.29      422.98     24.07 o 
  -2   3   6      199.12      219.46     16.61 o 
  -1   3   6       86.35       94.93     12.43 o 
   0   3   6      959.88      998.48     33.45 o 
   1   3   6     1467.50     1351.37     26.37 o 
   2   3   6      212.23      218.56     10.44 o 
   3   3   6     1958.71     2058.14     27.04 o 
   4   3   6      458.57      462.25     16.25 o 
   5   3   6       66.63       85.24      5.90 o 
   6   3   6     1031.35     1047.30     18.31 o 
   7   3   6      670.77      620.95     13.90 o 
   8   3   6      282.29      314.24     15.02 o 
   9   3   6       47.40       72.94     14.55 o 
  10   3   6      174.49      158.83     12.96 o 
  11   3   6      291.98      334.90     17.98 o 
  12   3   6        7.08       16.33     10.06 o 
  13   3   6      285.22      263.98     27.63 o 
  14   3   6       40.35       58.25     16.78 o 
 -10   4   6        3.21       -8.25     11.53 o 
  -9   4   6       10.75       11.13      8.52 o 
  -8   4   6      180.20      240.35     18.34 o 
  -7   4   6       28.58       35.79      8.73 o 
  -6   4   6      104.73      110.46     17.23 o 
  -5   4   6        1.04       -7.80      7.29 o 
  -4   4   6     1202.94     1241.85     44.36 o 
  -3   4   6      472.51      496.54     27.01 o 
  -2   4   6     1443.24     1464.66     45.49 o 
  -1   4   6      220.30      178.32     16.05 o 
   0   4   6      369.52      339.80     20.63 o 
   1   4   6      236.61      251.26     11.77 o 
   2   4   6      228.16      243.97     11.67 o 
   3   4   6      576.61      642.69     13.31 o 
   4   4   6      203.07      182.35     10.32 o 
   5   4   6      162.81      150.25      7.13 o 
   6   4   6     1551.55     1521.00     23.30 o 
   7   4   6       21.43       18.72      4.53 o 
   8   4   6        1.51        4.55      4.99 o 
   9   4   6       15.20       13.10      6.33 o 
  10   4   6      119.60      148.21     19.10 o 
  11   4   6        8.46       22.71     10.90 o 
  12   4   6       50.21       45.20     13.79 o 
  13   4   6       41.71       21.13     12.09 o 
 -10   5   6       42.89       81.36     21.02 o 
  -9   5   6      241.47      252.80     20.14 o 
  -8   5   6       84.84      132.06     14.99 o 
  -7   5   6        3.53        7.78      7.42 o 
  -6   5   6      859.02      824.31     27.49 o 
  -5   5   6       55.23       48.42     14.46 o 
  -4   5   6      472.59      466.82     28.08 o 
  -3   5   6      110.49      115.83     16.39 o 
  -2   5   6       39.55       39.04     11.41 o 
  -1   5   6       35.08       31.19     10.62 o 
   0   5   6      182.42      175.16     17.97 o 
   1   5   6     4731.28     4706.69     66.50 o 
   2   5   6      141.38      144.80     10.30 o 
   3   5   6        5.16       30.30     14.75 o 
   4   5   6      257.48      231.06     12.15 o 
   5   5   6        3.37        7.62      3.12 o 
   6   5   6        3.87        3.27      4.68 o 
   7   5   6      280.82      296.68     13.52 o 
   8   5   6        5.06        6.27      5.99 o 
   9   5   6      795.02      866.08     38.82 o 
  10   5   6      202.25      219.63     22.49 o 
  11   5   6      239.99      241.55     24.07 o 
  12   5   6        9.36       12.83     10.28 o 
  13   5   6        3.92       -2.09      8.76 o 
  -9   6   6       49.15       69.94     13.97 o 
  -8   6   6        4.97       -5.35      7.77 o 
  -7   6   6       57.98       54.95     11.61 o 
  -6   6   6       30.35       34.90      9.63 o 
  -5   6   6       52.65       50.36      9.84 o 
  -4   6   6      694.06      694.01     33.54 o 
  -3   6   6        2.79        3.72      5.67 o 
  -2   6   6       50.73       66.11     15.14 o 
  -1   6   6      241.87      273.81     22.94 o 
   0   6   6       21.38       24.80     11.70 o 
   1   6   6      196.40      171.71     12.18 o 
   2   6   6      157.16      141.58     10.88 o 
   3   6   6      171.40      209.81     12.28 o 
   4   6   6      718.60      692.75     20.96 o 
   5   6   6      315.09      268.04     13.53 o 
   6   6   6       54.48       58.81     10.31 o 
   7   6   6       79.42       81.29      9.06 o 
   8   6   6       27.84        4.96      9.41 o 
   9   6   6       27.75       48.14     12.60 o 
  10   6   6       22.51       18.98     11.30 o 
  11   6   6       11.56       -5.42      9.15 o 
  12   6   6       46.53       51.87     15.03 o 
  13   6   6        9.91       16.72     12.94 o 
  -9   7   6        0.27        0.00     11.07 o 
  -8   7   6        6.72        3.18      8.95 o 
  -7   7   6       13.20       11.19      7.99 o 
  -6   7   6      524.38      500.46     23.08 o 
  -5   7   6       68.90       48.74     14.27 o 
  -4   7   6      720.25      711.40     25.30 o 
  -3   7   6      363.10      351.38     26.08 o 
  -2   7   6        0.36        8.44      9.83 o 
  -1   7   6      507.46      495.82     18.09 o 
   0   7   6        1.46        1.42      6.75 o 
   1   7   6      138.99      139.62     19.27 o 
   2   7   6       69.64       87.76     10.29 o 
   3   7   6       82.29       65.47     14.80 o 
   4   7   6      159.21      150.00     11.52 o 
   5   7   6       33.29       33.86      7.29 o 
   6   7   6      410.99      388.75     39.10 o 
   7   7   6      450.93      493.47     19.12 o 
   8   7   6        2.41        8.05      6.20 o 
   9   7   6        0.36        8.64      9.44 o 
  10   7   6       23.96       21.13     11.13 o 
  11   7   6        1.95       -7.46      8.08 o 
  12   7   6        1.67       -2.54     10.00 o 
  13   7   6        0.04        3.67     11.58 o 
  -8   8   6      179.05      187.47     18.54 o 
  -7   8   6        1.41        2.83      8.29 o 
  -6   8   6      343.78      294.76     19.49 o 
  -5   8   6      288.68      289.96     18.41 o 
  -4   8   6       71.43       44.77     14.15 o 
  -3   8   6       36.52       44.67      9.39 o 
  -2   8   6       43.25       39.67      8.61 o 
  -1   8   6        4.31       -0.19      5.94 o 
   0   8   6      190.25      195.27     22.77 o 
   1   8   6      160.67      149.11     20.06 o 
   2   8   6      144.61      173.88     23.81 o 
   3   8   6        0.72        4.50     12.37 o 
   4   8   6      385.81      342.24     32.80 o 
   5   8   6       28.93       10.73      6.73 o 
   6   8   6      346.71      341.40     16.63 o 
   7   8   6      255.54      248.25     29.89 o 
   8   8   6      332.00      312.58     26.58 o 
   9   8   6        0.33        0.96      6.27 o 
  10   8   6       15.06       20.68     10.90 o 
  11   8   6        0.10       11.70     11.92 o 
  12   8   6        0.62        0.11     10.85 o 
  -8   9   6       46.32       71.65     18.87 o 
  -7   9   6       10.38        9.74     10.01 o 
  -6   9   6        9.86        1.74      8.12 o 
  -5   9   6        5.82       11.28      9.02 o 
  -4   9   6      109.59      121.31     14.83 o 
  -3   9   6      168.33      186.82     14.98 o 
  -2   9   6       59.57       68.09     19.27 o 
  -1   9   6      203.83      184.14     23.56 o 
   1   9   6       62.50       80.46     18.42 o 
   2   9   6       59.51       70.06     17.63 o 
   3   9   6      390.58      368.51     25.99 o 
   4   9   6       71.64       62.78     10.31 o 
   5   9   6      188.84      239.66     15.65 o 
   6   9   6      113.59      124.97     12.66 o 
   7   9   6       70.15       86.45     11.33 o 
   8   9   6        2.31        4.69      6.97 o 
   9   9   6       12.50       17.18      7.82 o 
  10   9   6        2.90       -2.54      9.38 o 
  11   9   6        0.17       -8.42     10.11 o 
  12   9   6       20.02       20.79     13.73 o 
  -7  10   6       28.60       23.53     11.70 o 
  -6  10   6       46.97       23.05     10.65 o 
  -5  10   6       58.33       81.84     13.45 o 
  -4  10   6        1.92      -18.70     13.45 o 
  -3  10   6       22.98       36.78     17.01 o 
  -2  10   6      152.44      175.27     23.56 o 
  -1  10   6       31.12       27.57     14.80 o 
   0  10   6       37.18       22.83     14.69 o 
   1  10   6      210.14      198.94     23.79 o 
   2  10   6       13.56       16.39     13.00 o 
   3  10   6       56.75       98.61     12.36 o 
   4  10   6       14.75       21.14      8.28 o 
   5  10   6        0.54        8.00     13.14 o 
   6  10   6       42.82       16.73     10.42 o 
   7  10   6      204.33      184.27     15.28 o 
   8  10   6       93.48      122.65     13.60 o 
   9  10   6        6.43       -0.88      7.60 o 
  10  10   6        0.01      -11.24      9.66 o 
  11  10   6        5.50        9.89     11.98 o 
  -6  11   6       10.94       17.35     17.40 o 
  -5  11   6        3.68       16.72     16.84 o 
  -4  11   6       94.34      114.53     23.00 o 
  -3  11   6       88.15       96.11     21.19 o 
  -2  11   6      305.55      342.06     31.30 o 
  -1  11   6       23.88       27.80     15.09 o 
   0  11   6      337.59      388.51     31.42 o 
   1  11   6       15.79       13.67     12.26 o 
   2  11   6       68.48       89.28     19.66 o 
   3  11   6       25.27       51.19     16.39 o 
   4  11   6       96.42      127.08     13.61 o 
   5  11   6       14.06       -4.24     12.49 o 
   6  11   6       23.28       30.25      9.89 o 
   7  11   6        8.86        6.13      9.58 o 
   8  11   6       35.50       28.02      8.93 o 
   9  11   6        3.75       13.10      8.90 o 
  10  11   6        0.66       -2.45      7.98 o 
  -5  12   6       41.17       71.25     21.70 o 
  -4  12   6        0.14       28.48     18.19 o 
  -3  12   6       90.55      115.21     23.45 o 
  -2  12   6        0.60       -8.59     13.90 o 
  -1  12   6       68.29       97.41     21.70 o 
   0  12   6       11.08       -7.68     11.98 o 
   1  12   6       42.33       26.50     14.46 o 
   2  12   6       76.00      111.87     20.63 o 
   3  12   6      110.86      151.77     23.79 o 
   4  12   6        3.74       -9.15     11.87 o 
   5  12   6       28.51       26.40     15.43 o 
   6  12   6        2.50       -7.62      7.62 o 
   7  12   6        0.85       -8.84      9.52 o 
   8  12   6        0.76        2.76      8.47 o 
   9  12   6       22.59        3.23      8.73 o 
  -3  13   6       33.72       42.38     18.87 o 
  -2  13   6       43.17       69.61     20.17 o 
  -1  13   6        4.07      -12.66     11.53 o 
   0  13   6       21.24        3.62     13.79 o 
   1  13   6       22.02       35.88     16.10 o 
   2  13   6        2.42       13.45     14.01 o 
   3  13   6       18.70       10.96     15.54 o 
   4  13   6       21.38       22.66     15.09 o 
   5  13   6        7.45       -5.14     12.66 o 
   6  13   6        3.54       -2.38     10.43 o 
   7  13   6        0.05       11.55      9.50 o 
   0  14   6        5.08       22.83     16.44 o 
   1  14   6       13.11       44.41     18.25 o 
   2  14   6        1.95        9.72     13.73 o 
   3  14   6        0.53       17.06     16.05 o 
   4  14   6       23.12       22.04     18.02 o 
   0  -9   7        3.34        4.99      7.97 o 
   1  -9   7       11.39        6.04      7.82 o 
   2  -9   7       42.61       31.75     16.16 o 
   3  -9   7        1.10       12.60     13.96 o 
   4  -9   7      216.30      187.59     26.56 o 
  -3  -8   7       37.79       41.19     15.99 o 
  -2  -8   7        3.28       16.01      7.88 o 
  -1  -8   7       54.33       61.87     10.96 o 
   0  -8   7       19.97       17.89      8.21 o 
   1  -8   7      124.87      122.62     14.19 o 
   2  -8   7        2.97       -3.86      6.64 o 
   3  -8   7       84.67      149.51     24.75 o 
   4  -8   7       39.90       49.10     17.01 o 
   5  -8   7       33.33       32.83     17.06 o 
   6  -8   7       46.32       79.50     20.85 o 
   7  -8   7        0.00      -12.32     14.24 o 
  -4  -7   7       38.89       47.74     15.26 o 
  -3  -7   7        4.58      -13.00      9.10 o 
  -2  -7   7        3.13        4.64      6.84 o 
  -1  -7   7      319.31      330.15     19.06 o 
   0  -7   7        5.43       -7.02      5.55 o 
   1  -7   7       51.96       59.21     10.36 o 
   2  -7   7       54.83       65.77     17.15 o 
   3  -7   7       15.90        4.86     11.07 o 
   4  -7   7        6.50      -14.83      9.89 o 
   5  -7   7        3.17        0.00     12.26 o 
   6  -7   7        0.03        2.94     11.53 o 
   7  -7   7       14.79       19.38     15.71 o 
   8  -7   7      308.18      342.40     35.93 o 
  -6  -6   7      227.82      276.31     21.06 o 
  -5  -6   7       20.15       20.66      7.47 o 
  -4  -6   7        0.03       -1.81      9.44 o 
  -3  -6   7        3.00        7.91      9.21 o 
  -2  -6   7        3.31        9.00      7.43 o 
  -1  -6   7        3.30       -2.68      5.62 o 
   0  -6   7        0.86       -6.26      5.33 o 
   1  -6   7        5.03        8.49      6.54 o 
   2  -6   7        3.35        0.49      5.60 o 
   3  -6   7      142.01      154.81     13.10 o 
   4  -6   7        1.19       -8.36     10.34 o 
   5  -6   7       40.53       75.88     18.99 o 
   6  -6   7       11.61       17.91     14.52 o 
   7  -6   7      364.53      388.74     34.86 o 
   8  -6   7        0.12       -1.30     13.33 o 
   9  -6   7      141.27      138.77     25.71 o 
  10  -6   7        1.42      -17.97     12.60 o 
  -7  -5   7       33.44       46.23     11.84 o 
  -6  -5   7       40.54       29.71     10.28 o 
  -5  -5   7       24.62       19.21      8.84 o 
  -4  -5   7       18.11        8.14      7.58 o 
  -3  -5   7        9.83       12.66      9.94 o 
  -2  -5   7       13.62        5.82      6.44 o 
  -1  -5   7       56.27       33.37     20.14 o 
   0  -5   7      302.18      288.56     16.71 o 
   1  -5   7       39.86       44.95      9.20 o 
   2  -5   7     1369.38     1287.21     33.24 o 
   3  -5   7       23.66       18.67      7.51 o 
   4  -5   7      761.54      868.68     42.55 o 
   5  -5   7       26.40       34.97     14.75 o 
   6  -5   7      251.52      267.20     27.41 o 
   7  -5   7      101.70      102.95     20.91 o 
   8  -5   7        1.15       15.43     14.41 o 
   9  -5   7       28.13       45.09     16.78 o 
  10  -5   7        0.14       -9.44     13.96 o 
  11  -5   7        9.09      -18.48     12.32 o 
  -7  -4   7       39.75       43.28     10.54 o 
  -6  -4   7        5.65        1.15      6.35 o 
  -5  -4   7      180.15      190.49     15.92 o 
  -4  -4   7       74.27       69.79     10.59 o 
  -3  -4   7       29.83       19.99      8.51 o 
  -2  -4   7       79.50       77.31     10.53 o 
  -1  -4   7      299.99      303.18     16.41 o 
   0  -4   7        3.35        2.23      5.54 o 
   1  -4   7       73.65       67.39      9.59 o 
   2  -4   7     4313.93     4047.57    125.73 o 
   3  -4   7        0.04        3.76      5.47 o 
   4  -4   7       86.90       72.32     16.56 o 
   5  -4   7       73.94       40.63     14.80 o 
   6  -4   7       38.85       29.10     14.13 o 
   7  -4   7      104.64      125.94     21.19 o 
   8  -4   7       39.97       38.48     16.67 o 
   9  -4   7     1094.88     1021.19     50.74 o 
  10  -4   7        6.16      -18.31     12.21 o 
  11  -4   7       22.90       21.19     15.99 o 
  -8  -3   7       28.96        3.95     12.20 o 
  -7  -3   7      123.08      146.30     15.65 o 
  -6  -3   7       28.34       20.79      8.26 o 
  -5  -3   7      322.13      398.46     19.76 o 
  -4  -3   7        3.22        5.36      5.25 o 
  -3  -3   7      791.87      704.34     28.39 o 
  -2  -3   7        4.35        6.06      5.15 o 
  -1  -3   7      617.04      575.72     16.55 o 
   0  -3   7       98.33       91.20      6.72 o 
   1  -3   7       42.27       37.02      5.70 o 
   2  -3   7        0.19        6.15      3.38 o 
   3  -3   7       12.84       11.75      4.06 o 
   4  -3   7     3146.94     3199.72     59.14 o 
   5  -3   7      121.49      104.70     17.63 o 
   6  -3   7       27.13       47.46     15.43 o 
   7  -3   7     1308.14     1394.14     54.47 o 
   8  -3   7        0.25       22.15     13.50 o 
   9  -3   7      398.59      313.70     30.06 o 
  10  -3   7       39.86       13.28     14.58 o 
  11  -3   7       14.80        3.45     12.83 o 
  12  -3   7       72.52       77.75     21.08 o 
  -8  -2   7        0.03       -5.59     10.23 o 
  -7  -2   7      189.49      201.77     24.18 o 
  -6  -2   7      164.96      168.21     21.87 o 
  -5  -2   7        3.87       -0.77      4.87 o 
  -4  -2   7       13.23       22.54      6.28 o 
  -3  -2   7      241.05      222.04     13.90 o 
  -2  -2   7       98.87      103.43      8.47 o 
  -1  -2   7      156.75      143.74      8.93 o 
   0  -2   7       11.20        5.06      3.65 o 
   1  -2   7        1.37       -0.21      3.16 o 
   2  -2   7     4291.67     4214.90     49.40 o 
   3  -2   7       26.68       20.83      5.68 o 
   4  -2   7     1711.45     1681.82     21.45 o 
   5  -2   7       19.64       25.12      7.18 o 
   6  -2   7       47.77       51.69      8.15 o 
   7  -2   7       15.50       20.34     13.67 o 
   8  -2   7       97.11       81.19     17.86 o 
   9  -2   7       30.00       46.28     15.43 o 
  10  -2   7       63.84       44.24     15.88 o 
  11  -2   7       26.62       25.43     15.03 o 
  12  -2   7       34.60       60.63     19.49 o 
  13  -2   7        4.73       11.41     16.22 o 
  -9  -1   7       10.41        9.83     12.49 o 
  -8  -1   7       49.68       65.37     16.50 o 
  -7  -1   7        1.56       -2.77      8.53 o 
  -6  -1   7        8.71        7.63      9.38 o 
  -5  -1   7      138.77      126.06     17.97 o 
  -4  -1   7        6.07       -4.46      5.99 o 
  -3  -1   7     1336.71     1291.08     31.11 o 
  -2  -1   7      446.05      431.76     21.22 o 
  -1  -1   7      339.64      327.79     11.79 o 
   0  -1   7        1.75        1.87      2.99 o 
   1  -1   7        1.70        0.51      2.68 o 
   2  -1   7      109.61      112.41      6.33 o 
   3  -1   7      210.56      235.13      8.62 o 
   4  -1   7        6.02        7.76      3.39 o 
   5  -1   7      528.07      527.00     17.70 o 
   6  -1   7       41.68       41.90      7.31 o 
   7  -1   7      514.52      487.07     19.16 o 
   8  -1   7      161.25      141.29     12.32 o 
   9  -1   7      136.39      120.07     19.44 o 
  10  -1   7       18.26       -0.85     11.13 o 
  11  -1   7        5.76       13.90     12.66 o 
  12  -1   7       11.73        2.83     12.32 o 
  13  -1   7        0.49      -14.35     12.09 o 
  -9   0   7       10.75       -5.48     10.45 o 
  -8   0   7      118.93      107.97     20.06 o 
  -7   0   7      507.91      481.17     32.49 o 
  -6   0   7        1.30        8.25      9.55 o 
  -5   0   7       12.39        9.83      9.04 o 
  -4   0   7       12.99        7.06      8.19 o 
  -3   0   7      279.61      289.58     20.91 o 
  -2   0   7      416.93      352.97     21.92 o 
  -1   0   7       17.29       25.34      5.96 o 
   0   0   7      465.83      458.14     24.69 o 
   1   0   7       83.88       91.49     13.91 o 
   2   0   7     1215.29     1154.19     22.06 o 
   3   0   7      154.45      144.47      7.16 o 
   4   0   7      136.71      149.35      7.25 o 
   5   0   7       26.35       26.71      8.65 o 
   6   0   7      193.03      183.21     16.58 o 
   7   0   7      307.81      277.76     17.18 o 
   8   0   7      347.16      330.76     16.47 o 
   9   0   7       18.46        9.11      6.59 o 
  10   0   7        5.39       14.23      6.13 o 
  11   0   7      132.22       94.84     12.39 o 
  12   0   7      118.65      101.57     13.41 o 
  13   0   7       58.85       66.86     12.52 o 
  -9   1   7        1.61        6.78     12.20 o 
  -8   1   7       23.25       22.60     12.37 o 
  -7   1   7       97.32       68.88     15.93 o 
  -6   1   7       10.58       13.84     10.34 o 
  -5   1   7      219.18      210.41     21.30 o 
  -4   1   7       41.31       28.59     10.06 o 
  -3   1   7      227.12      194.71     18.59 o 
  -2   1   7        6.65       -3.39      5.31 o 
  -1   1   7        1.77       15.59      7.18 o 
   0   1   7     1352.38     1498.48     31.09 o 
   1   1   7      936.24      925.62     17.34 o 
   2   1   7      465.85      469.09     12.03 o 
   3   1   7     3540.82     3488.05     40.73 o 
   4   1   7        2.34        4.08      5.01 o 
   5   1   7      244.74      277.85      9.71 o 
   6   1   7      229.25      230.62     12.37 o 
   7   1   7       42.95       45.55      7.71 o 
   8   1   7       80.32       77.07     13.25 o 
   9   1   7      110.30       96.21     11.17 o 
  10   1   7        1.62       10.14      6.20 o 
  11   1   7       65.66       75.00     11.27 o 
  12   1   7      597.34      599.01     25.90 o 
  13   1   7       40.53       42.69     10.53 o 
  -9   2   7        7.55        8.25     12.54 o 
  -8   2   7       14.77        5.71     10.51 o 
  -7   2   7       15.48       13.39     11.47 o 
  -6   2   7       20.04       17.63     10.79 o 
  -5   2   7       60.72       75.32     14.80 o 
  -4   2   7     1726.06     1697.24     54.47 o 
  -3   2   7      517.38      511.40     27.63 o 
  -2   2   7     4961.47     5065.95    105.16 o 
  -1   2   7       12.71       22.09      8.31 o 
   0   2   7      417.73      465.18     22.83 o 
   1   2   7     1785.98     1762.45     25.78 o 
   2   2   7        2.27        0.51      2.79 o 
   3   2   7      122.67      128.74      7.00 o 
   4   2   7      901.78      913.99     17.42 o 
   5   2   7       14.74       21.37      4.36 o 
   6   2   7      858.05      879.37     17.27 o 
   7   2   7      778.43      788.48     22.95 o 
   8   2   7      484.70      509.29     30.77 o 
   9   2   7       14.70        7.08      6.01 o 
  10   2   7       60.44       71.31     10.11 o 
  11   2   7       36.28       23.11      7.32 o 
  12   2   7      141.32      129.57     15.23 o 
  13   2   7       46.91       53.33     19.38 o 
  -9   3   7        1.22       -2.34      7.47 o 
  -8   3   7        0.03        8.93     12.94 o 
  -7   3   7      860.98      937.79     44.70 o 
  -6   3   7        1.65       -3.39      8.08 o 
  -5   3   7      229.35      203.13     21.25 o 
  -4   3   7     4920.20     4888.97    107.98 o 
  -3   3   7        0.32       -1.64      6.84 o 
  -2   3   7       48.43       39.16     11.58 o 
  -1   3   7       22.51       26.16      9.49 o 
   0   3   7      286.69      294.72     19.44 o 
   1   3   7      544.26      565.32     13.72 o 
   2   3   7      449.80      480.65     12.50 o 
   3   3   7     5306.75     5490.37     58.23 o 
   4   3   7      115.11      116.76      6.91 o 
   5   3   7      294.57      315.87     10.62 o 
   6   3   7      155.17      183.78      8.63 o 
   7   3   7      464.92      552.93     24.09 o 
   8   3   7       59.40       75.98      9.29 o 
   9   3   7      139.81      163.12     25.03 o 
  10   3   7        0.23        6.92      5.77 o 
  11   3   7      125.03      128.25     13.16 o 
  12   3   7        1.11        0.57      7.40 o 
  13   3   7        0.02        5.42      9.10 o 
  -9   4   7      637.74      763.23     33.93 o 
  -8   4   7       23.50       28.62     10.14 o 
  -7   4   7      408.90      394.50     29.72 o 
  -6   4   7       65.24       49.50     14.41 o 
  -5   4   7       33.54       44.75     14.41 o 
  -4   4   7      104.24       93.17     17.01 o 
  -3   4   7       56.90       45.48     12.32 o 
  -2   4   7     1331.34     1326.67     45.71 o 
  -1   4   7      172.80      187.08     17.86 o 
   0   4   7       22.02       28.14     10.11 o 
   1   4   7     1467.47     1446.39     30.14 o 
   2   4   7       13.47       10.11      3.77 o 
   3   4   7     1420.70     1352.95     21.96 o 
   4   4   7      364.01      341.84     10.75 o 
   5   4   7       83.62       96.27      8.33 o 
   6   4   7      310.52      349.72     11.75 o 
   7   4   7        0.49        9.45      4.27 o 
   8   4   7      235.68      280.13     31.11 o 
   9   4   7       12.12       -0.68      7.18 o 
  10   4   7       49.75       31.87     10.96 o 
  11   4   7        7.72        3.16      8.25 o 
  12   4   7       31.55       16.95     10.68 o 
  13   4   7       36.79       58.87     16.44 o 
  -9   5   7       40.08       77.60     14.08 o 
  -8   5   7        3.73        3.96      8.25 o 
  -7   5   7       35.97       55.91     11.05 o 
  -6   5   7       21.85       22.04     13.90 o 
  -5   5   7       39.42       29.27     12.71 o 
  -4   5   7      304.63      359.58     26.45 o 
  -3   5   7       22.19       13.79     10.45 o 
  -2   5   7     2307.63     2292.43     65.04 o 
  -1   5   7      696.96      692.60     33.11 o 
   0   5   7       41.80       59.10     13.62 o 
   1   5   7       17.92       16.63      6.09 o 
   2   5   7      336.63      327.17     15.22 o 
   3   5   7      416.52      427.63     16.74 o 
   4   5   7      397.20      439.37     22.80 o 
   5   5   7      478.78      471.23     13.33 o 
   6   5   7       13.34        2.99     14.15 o 
   7   5   7        8.97        8.60      5.36 o 
   8   5   7      144.38      121.99     16.33 o 
   9   5   7      113.56      121.48     17.29 o 
  10   5   7      265.57      225.33     23.28 o 
  11   5   7      128.39      118.77     19.33 o 
  12   5   7       51.61       21.92     11.53 o 
  13   5   7        2.12        0.28      9.38 o 
  -9   6   7      133.04      154.26     18.24 o 
  -8   6   7      102.54       93.70     14.85 o 
  -7   6   7      128.99      126.62     15.09 o 
  -6   6   7       57.54       69.87     15.37 o 
  -5   6   7        9.51       11.85      7.47 o 
  -4   6   7      501.30      476.43     31.64 o 
  -3   6   7      386.79      420.89     29.10 o 
  -2   6   7      109.99      107.07     18.93 o 
  -1   6   7      396.65      349.58     26.84 o 
   0   6   7      606.71      615.59     32.60 o 
   1   6   7      126.18      127.36     17.23 o 
   2   6   7       14.47        6.81      7.80 o 
   3   6   7      594.84      543.16     19.62 o 
   4   6   7        3.27       10.25      8.98 o 
   5   6   7      163.93      163.57     11.70 o 
   6   6   7       17.70       22.75      6.52 o 
   7   6   7        1.44        1.19      6.98 o 
   8   6   7      254.73      257.13     14.94 o 
   9   6   7        0.50       -5.25      8.36 o 
  10   6   7       39.45       51.70     13.67 o 
  11   6   7       51.53       35.71     13.33 o 
  12   6   7        3.35      -11.53      7.68 o 
  13   6   7        0.42       16.95     11.64 o 
  -8   7   7      119.93      118.69     16.08 o 
  -7   7   7        0.43       -4.96      9.63 o 
  -6   7   7       14.96       16.62      8.83 o 
  -5   7   7        5.78        5.20      6.56 o 
  -4   7   7      144.26      148.63     13.81 o 
  -3   7   7       74.95       58.00     10.54 o 
  -2   7   7      191.78      181.99     13.05 o 
  -1   7   7       67.01       97.47     17.91 o 
   0   7   7      302.63      314.66     26.39 o 
   1   7   7      722.39      652.26     34.58 o 
   2   7   7      192.74      232.33     27.09 o 
   3   7   7      240.04      257.05     15.06 o 
   4   7   7      108.83      117.38     11.49 o 
   5   7   7      216.71      221.35     13.92 o 
   6   7   7        2.09       -3.15      5.07 o 
   7   7   7       11.62       16.35      6.67 o 
   8   7   7       81.54       77.92     10.23 o 
   9   7   7       37.87       20.96     10.62 o 
  10   7   7        1.54        7.18      9.72 o 
  11   7   7        4.52        9.49     11.53 o 
  12   7   7        0.00       -6.05      9.83 o 
  13   7   7        2.51        4.07     12.54 o 
  -8   8   7        0.04       -6.04      9.51 o 
  -7   8   7        5.29       -4.08      8.84 o 
  -6   8   7       21.71       19.05     10.68 o 
  -5   8   7      176.63      195.64     16.47 o 
  -4   8   7      204.66      183.62     28.53 o 
  -3   8   7      437.09      421.92     19.98 o 
  -2   8   7        0.98        1.71     15.88 o 
  -1   8   7        2.38       11.30     14.86 o 
   0   8   7       69.59       78.93     17.57 o 
   1   8   7       41.27       43.00     15.59 o 
   2   8   7       63.04       78.43     13.96 o 
   3   8   7      359.07      319.92     18.02 o 
   4   8   7       47.72       73.55     10.48 o 
   5   8   7      153.57      180.71     14.66 o 
   6   8   7      437.54      486.68     25.62 o 
   7   8   7       54.40       66.00     10.10 o 
   8   8   7       52.62       55.50      9.73 o 
   9   8   7       38.73       20.96     11.81 o 
  10   8   7       12.17       27.35     11.58 o 
  11   8   7       33.57       23.17     11.64 o 
  12   8   7        5.08       -3.67     10.06 o 
  -7   9   7        6.44        8.11      9.90 o 
  -6   9   7      110.88       73.49     23.14 o 
  -5   9   7       18.29       18.11      9.50 o 
  -4   9   7       97.32      105.13     13.53 o 
  -3   9   7      146.15      112.21     21.70 o 
  -2   9   7      231.77      206.12     25.32 o 
  -1   9   7        2.55        2.60     13.56 o 
   0   9   7      275.86      243.81     26.28 o 
   1   9   7       64.97       98.88     19.78 o 
   2   9   7       29.37       21.02     14.41 o 
   3   9   7        0.02       -2.40      6.52 o 
   4   9   7      258.57      256.85     16.56 o 
   5   9   7        6.67        7.26      7.66 o 
   6   9   7     1228.76     1202.86     32.90 o 
   7   9   7       27.20       19.51      7.66 o 
   8   9   7       98.52      107.76     12.50 o 
   9   9   7       21.30        4.72      7.66 o 
  10   9   7        8.40        5.93     10.06 o 
  11   9   7        5.67       -2.26     10.40 o 
  12   9   7        5.69        9.66     12.43 o 
  -6  10   7        3.47        2.80     14.63 o 
  -5  10   7       41.37       73.11     22.21 o 
  -4  10   7        4.95       -4.01     13.79 o 
  -3  10   7      252.37      298.16     30.68 o 
  -2  10   7       69.07       39.66     18.25 o 
  -1  10   7        3.54       -4.75     13.05 o 
   0  10   7        0.06      -10.51     11.58 o 
   1  10   7      213.78      254.71     27.18 o 
   2  10   7        0.12        9.89     14.30 o 
   3  10   7       91.64       84.65     12.38 o 
   4  10   7        0.43        2.74      7.40 o 
   5  10   7       29.95       30.36     13.08 o 
   6  10   7        5.37        0.78      7.34 o 
   7  10   7        3.78        4.80      7.40 o 
   8  10   7       22.47       37.06     14.41 o 
   9  10   7       24.52       21.54      9.32 o 
  10  10   7        1.38       -3.62      9.38 o 
  11  10   7        3.60       -7.57     10.06 o 
  -5  11   7       35.90       39.10     20.17 o 
  -4  11   7        2.66       -1.92     16.10 o 
  -3  11   7      145.96      167.19     26.95 o 
  -2  11   7       16.27        1.53     14.75 o 
  -1  11   7       36.17       44.98     17.91 o 
   0  11   7        0.04       21.87     15.88 o 
   1  11   7       60.54       36.84     16.10 o 
   2  11   7       30.01       23.84     14.35 o 
   3  11   7        0.83       -5.88     11.19 o 
   4  11   7        1.37       -0.79     15.45 o 
   5  11   7       12.30       11.75      8.37 o 
   6  11   7        0.58       -4.36      7.30 o 
   7  11   7       13.62       12.21      9.05 o 
   8  11   7        8.69        9.72      8.40 o 
   9  11   7       48.01       30.41     10.47 o 
  10  11   7        0.25      -11.92      9.10 o 
  -4  12   7        1.79        8.31     16.50 o 
  -3  12   7       11.71       -4.52     14.41 o 
  -2  12   7        8.83       24.13     17.69 o 
  -1  12   7       23.15       40.06     17.80 o 
   0  12   7       11.98       25.76     15.88 o 
   1  12   7        1.77      -15.68     10.45 o 
   2  12   7       84.63       95.43     21.47 o 
   3  12   7        4.00        7.91     12.60 o 
   4  12   7        0.37        9.66     13.96 o 
   5  12   7        3.91        1.37      7.98 o 
   6  12   7       30.46       15.52      8.55 o 
   7  12   7       14.04        6.65      8.90 o 
   8  12   7        0.07       -0.82      8.51 o 
   9  12   7        0.15       11.24      9.41 o 
  -2  13   7       16.40        9.10     16.50 o 
  -1  13   7        0.04      -18.14     12.09 o 
   0  13   7       23.71       15.09     15.65 o 
   1  13   7       21.50       27.01     15.99 o 
   2  13   7       14.35        8.08     14.75 o 
   3  13   7        0.03        1.30     14.18 o 
   4  13   7       48.75       48.31     19.44 o 
   5  13   7        7.26        1.07     14.30 o 
   6  13   7        2.30       11.58      9.27 o 
   7  13   7       17.28       19.86      9.84 o 
   1  14   7        4.42       -7.23     12.15 o 
   2  14   7        6.29      -13.96     11.87 o 
   3  14   7        6.33       26.22     18.42 o 
   0  -8   8      131.61      121.43     14.83 o 
   1  -8   8       72.83       86.18     13.38 o 
   2  -8   8       34.01       20.57     13.62 o 
   3  -8   8        9.08       15.09     13.33 o 
   4  -8   8       20.67       43.62     17.40 o 
   5  -8   8      169.14      232.68     30.34 o 
  -3  -7   8        2.11       28.08     13.05 o 
  -2  -7   8        0.54       -9.90      9.75 o 
  -1  -7   8        4.58       -3.29      5.97 o 
   0  -7   8        3.43        0.01      6.24 o 
   1  -7   8      109.54      109.50     13.76 o 
   2  -7   8       52.88       51.49     10.55 o 
   3  -7   8      121.80      131.76     23.05 o 
   4  -7   8       88.92       80.57     19.38 o 
   5  -7   8       53.14       51.81     18.70 o 
   6  -7   8      177.71      162.33     26.67 o 
   7  -7   8        0.02        1.13     14.58 o 
  -4  -6   8      119.45      119.21     19.52 o 
  -3  -6   8       98.58       86.11     10.19 o 
  -2  -6   8       98.94      117.54     13.98 o 
  -1  -6   8       10.47       -1.89      5.69 o 
   0  -6   8        2.73        4.12     10.03 o 
   1  -6   8       38.98       70.33     11.24 o 
   2  -6   8       85.42       58.05     10.49 o 
   3  -6   8      124.43      145.78     22.89 o 
   4  -6   8      194.02      185.27     25.03 o 
   5  -6   8       21.16       11.47     12.37 o 
   6  -6   8        0.28        3.11     11.58 o 
   7  -6   8       14.66       41.13     16.50 o 
   8  -6   8        0.80        5.14     13.84 o 
   9  -6   8      117.02      128.49     26.28 o 
  -5  -5   8       54.27       49.78     17.09 o 
  -4  -5   8        7.48       18.28      7.74 o 
  -3  -5   8      173.63      190.36     15.91 o 
  -2  -5   8        0.13        1.16      3.99 o 
  -1  -5   8      948.24      879.83     55.29 o 
   0  -5   8       20.48        7.23      6.71 o 
   1  -5   8      173.21      180.01     33.00 o 
   2  -5   8        0.09        0.82      6.11 o 
   3  -5   8       36.20       22.80      8.28 o 
   4  -5   8      243.15      246.81     26.33 o 
   5  -5   8       10.51        1.36     10.57 o 
   6  -5   8      212.87      236.58     26.84 o 
   7  -5   8       84.43       91.31     20.96 o 
   8  -5   8      248.67      230.47     29.38 o 
   9  -5   8      329.91      368.00     34.92 o 
  10  -5   8        7.72       22.21     16.44 o 
  -6  -4   8      330.85      344.31     22.37 o 
  -5  -4   8      145.98      148.22     15.60 o 
  -4  -4   8      180.01      194.19     20.23 o 
  -3  -4   8        1.20        0.99      5.53 o 
  -2  -4   8       75.18       67.90      8.39 o 
  -1  -4   8        0.63       -0.60      5.40 o 
   0  -4   8      106.02       98.09      8.92 o 
   1  -4   8      360.98      346.10     13.71 o 
   2  -4   8       38.83       46.66     11.96 o 
   3  -4   8       46.82       59.46      7.13 o 
   4  -4   8     1249.39     1258.80     51.70 o 
   5  -4   8       19.10       20.57     13.62 o 
   6  -4   8      157.69      165.78     23.34 o 
   7  -4   8      106.44      125.32     22.26 o 
   8  -4   8       36.89       28.25     15.88 o 
   9  -4   8      404.14      371.28     34.58 o 
  10  -4   8       23.72       29.78     17.74 o 
  11  -4   8       99.87       92.61     23.62 o 
  -7  -3   8       24.22       24.97     14.75 o 
  -6  -3   8      214.75      194.13     30.88 o 
  -5  -3   8        5.91        3.80      6.17 o 
  -4  -3   8        5.55       10.40      6.48 o 
  -3  -3   8       75.70       56.10     12.12 o 
  -2  -3   8        0.19        3.79      4.12 o 
  -1  -3   8     1519.47     1350.48     27.60 o 
   0  -3   8       55.01       57.89      6.98 o 
   1  -3   8       32.58       32.88      5.76 o 
   2  -3   8        6.90        8.30      4.44 o 
   3  -3   8      218.39      213.87     15.42 o 
   4  -3   8        3.21       10.79     11.41 o 
   5  -3   8      347.80      382.64     29.21 o 
   6  -3   8      128.88      123.63     20.06 o 
   7  -3   8      140.82      189.96     24.75 o 
   8  -3   8        7.99       12.54     13.79 o 
   9  -3   8      180.04      207.76     26.56 o 
  10  -3   8       62.83       57.91     18.93 o 
  11  -3   8       13.08       16.78     14.07 o 
  12  -3   8        6.28      -18.14     12.09 o 
  -7  -2   8        4.57        6.10     11.81 o 
  -6  -2   8      254.67      285.11     28.54 o 
  -5  -2   8      369.65      380.15     29.21 o 
  -4  -2   8       77.01       64.26      9.98 o 
  -3  -2   8        0.32        0.29      4.92 o 
  -2  -2   8       20.31       15.34      5.39 o 
  -1  -2   8      277.66      284.16     12.31 o 
   0  -2   8      472.95      472.94     15.88 o 
   1  -2   8       30.64       18.98      4.79 o 
   2  -2   8      581.24      580.38     15.88 o 
   3  -2   8       36.82       33.15      5.42 o 
   4  -2   8     3677.07     3714.06     59.32 o 
   5  -2   8      881.50      987.74     43.06 o 
   6  -2   8      431.67      438.08     18.48 o 
   7  -2   8       77.07       75.89      9.96 o 
   8  -2   8        0.22        1.65      5.65 o 
   9  -2   8       72.67       74.79     11.36 o 
  10  -2   8      109.71      114.13     13.26 o 
  11  -2   8        0.36       -2.20     11.36 o 
  12  -2   8        7.82       -5.93     12.38 o 
  -8  -1   8       11.86       10.23     13.62 o 
  -7  -1   8       10.40       13.39     12.03 o 
  -6  -1   8      396.57      416.31     31.87 o 
  -5  -1   8      871.36      816.98     40.85 o 
  -4  -1   8       10.94        5.48      7.57 o 
  -3  -1   8       87.57       70.51     13.73 o 
  -2  -1   8      290.54      243.98     21.19 o 
  -1  -1   8      217.57      165.05     12.80 o 
   0  -1   8        1.07        2.82      4.47 o 
   1  -1   8       22.96       24.75      6.13 o 
   2  -1   8       87.02       67.63      8.50 o 
   3  -1   8      732.56      683.05     21.17 o 
   4  -1   8      763.18      761.99     19.72 o 
   5  -1   8     1971.97     1980.64     38.41 o 
   6  -1   8       21.39       15.44      6.49 o 
   7  -1   8       24.25       22.46      8.81 o 
   8  -1   8      102.32      112.12     17.18 o 
   9  -1   8        2.16       12.30      8.14 o 
  10  -1   8        1.08        5.90     10.82 o 
  11  -1   8        5.09       11.71      7.09 o 
  12  -1   8        0.21        6.72     15.11 o 
  13  -1   8        4.06       18.28      8.73 o 
  -8   0   8        6.26        9.21     12.71 o 
  -7   0   8       36.75       15.31     12.15 o 
  -6   0   8        5.28        0.85      9.32 o 
  -5   0   8      380.87      424.33     29.61 o 
  -4   0   8        3.91        3.56      7.97 o 
  -3   0   8       69.18       62.04     13.17 o 
  -2   0   8      445.22      471.74     27.18 o 
  -1   0   8      739.39      752.11     33.34 o 
   0   0   8     2029.18     1900.83     38.68 o 
   1   0   8       64.54       86.93      9.16 o 
   2   0   8      347.09      349.48     11.27 o 
   3   0   8       26.13       31.56      4.78 o 
   4   0   8        1.13       -4.13      3.13 o 
   5   0   8      239.90      252.85     45.32 o 
   6   0   8      127.08      108.92     13.70 o 
   7   0   8      197.18      234.30     14.13 o 
   8   0   8       88.02       84.31     18.25 o 
   9   0   8      278.93      264.69     16.55 o 
  10   0   8      137.16      152.67     14.25 o 
  11   0   8       35.55       31.16      8.72 o 
  12   0   8       18.36       10.83      8.31 o 
  13   0   8       49.06       32.69     17.80 o 
  -8   1   8       19.85       10.51     13.00 o 
  -7   1   8       47.91       43.17     15.14 o 
  -6   1   8       31.41       29.21     12.09 o 
  -5   1   8        0.76      -10.17      6.78 o 
  -4   1   8        1.37        4.69      8.08 o 
  -3   1   8       24.95       29.55     10.62 o 
  -2   1   8     1115.70     1141.89     43.17 o 
  -1   1   8       82.18       71.14     12.66 o 
   0   1   8      177.43      169.25     11.56 o 
   1   1   8      325.97      316.47     10.96 o 
   2   1   8      340.91      322.73     10.97 o 
   3   1   8      762.30      777.81     16.70 o 
   4   1   8      213.59      214.43      9.20 o 
   5   1   8      797.19      849.35     17.70 o 
   6   1   8        2.96        0.34      4.52 o 
   7   1   8       14.80       25.26      6.94 o 
   8   1   8       28.15       19.69      9.15 o 
   9   1   8       91.90      109.62     11.80 o 
  10   1   8        5.51       -1.08      6.89 o 
  11   1   8       80.65       76.33     11.52 o 
  12   1   8      155.65      115.32     32.29 o 
  13   1   8        2.69       18.17      8.58 o 
  -8   2   8        0.50       11.13     12.32 o 
  -7   2   8      740.45      765.78     41.31 o 
  -6   2   8        0.80       -2.03      9.49 o 
  -5   2   8        5.34       -0.34      8.42 o 
  -4   2   8      144.71      146.00     18.87 o 
  -3   2   8       63.84       47.24     11.98 o 
  -2   2   8      586.80      649.89     31.93 o 
  -1   2   8      142.90      140.13     16.05 o 
   0   2   8     1787.50     1677.75     49.50 o 
   1   2   8      338.55      333.16     11.16 o 
   2   2   8      688.11      688.68     15.91 o 
   3   2   8     1190.55     1165.21     21.04 o 
   4   2   8      120.00      140.63      7.95 o 
   5   2   8       46.69       47.83      5.83 o 
   6   2   8      428.91      437.14     40.91 o 
   7   2   8      147.66      138.23     18.51 o 
   8   2   8      195.27      218.17     19.83 o 
   9   2   8       14.52       18.90      6.76 o 
  10   2   8        4.09        2.59      7.83 o 
  11   2   8        9.75       -4.89      5.76 o 
  12   2   8      145.00      168.04     15.56 o 
  13   2   8        6.68       25.88     11.47 o 
  -8   3   8        2.02        8.48     12.54 o 
  -7   3   8      140.00      106.23     20.51 o 
  -6   3   8        2.30       -3.56      9.21 o 
  -5   3   8      254.52      278.56     25.54 o 
  -4   3   8      273.19      293.47     24.81 o 
  -3   3   8      142.52      149.45     18.59 o 
  -2   3   8     2797.31     2790.37     73.35 o 
  -1   3   8        0.03       -6.78      6.22 o 
   0   3   8      105.09      115.04     14.92 o 
   1   3   8      367.95      369.90     15.01 o 
   2   3   8     2241.30     2299.30     32.31 o 
   3   3   8       82.21       86.61     10.90 o 
   4   3   8       15.61       16.71      4.98 o 
   5   3   8       49.44       54.31      8.21 o 
   6   3   8       14.29       16.53      5.17 o 
   7   3   8      107.15      124.47     10.58 o 
   8   3   8       32.65       42.78      8.19 o 
   9   3   8        2.16        0.18      5.23 o 
  10   3   8        1.21        3.59      5.89 o 
  11   3   8       24.16       38.25     12.09 o 
  12   3   8       41.61       34.69     12.03 o 
  13   3   8        2.56       15.99     11.70 o 
  -8   4   8        9.07       -0.11     12.60 o 
  -7   4   8      266.05      287.43     28.48 o 
  -6   4   8       36.88       33.39     13.84 o 
  -5   4   8       40.92        8.36     12.71 o 
  -4   4   8       62.48       81.31     16.50 o 
  -3   4   8      420.09      449.08     28.65 o 
  -2   4   8      102.70      104.70     16.16 o 
  -1   4   8      541.21      511.91     28.25 o 
   0   4   8      123.63      125.32     16.05 o 
   1   4   8      162.58      155.53     16.73 o 
   2   4   8      885.94      905.50     19.23 o 
   3   4   8      215.47      211.53     11.29 o 
   4   4   8       72.28       65.34      6.30 o 
   5   4   8      288.63      272.38     14.03 o 
   6   4   8       86.39       91.06      7.30 o 
   7   4   8      173.71      178.33     11.68 o 
   8   4   8      104.88      105.49     15.82 o 
   9   4   8        6.52        7.46      7.12 o 
  10   4   8        0.19        9.44      8.25 o 
  11   4   8       16.58        9.21      9.78 o 
  12   4   8        4.88       -4.58      7.23 o 
  13   4   8        2.53       -4.29      8.02 o 
  -8   5   8        0.50       -3.11      7.77 o 
  -7   5   8      392.94      435.58     33.62 o 
  -6   5   8      261.06      210.30     25.71 o 
  -5   5   8        0.00       -8.70     10.00 o 
  -4   5   8      331.59      337.32     27.07 o 
  -3   5   8      423.60      402.29     28.99 o 
  -2   5   8      355.48      342.74     25.48 o 
  -1   5   8      159.85      141.14     18.14 o 
   0   5   8      215.18      199.45     20.12 o 
   1   5   8       42.97       67.01     14.41 o 
   2   5   8        0.46        0.95      5.70 o 
   3   5   8      179.49      153.62     11.79 o 
   4   5   8      126.08      163.02     14.52 o 
   5   5   8       22.99       22.94      4.77 o 
   6   5   8       41.15       42.35      7.78 o 
   7   5   8      117.34       94.11     15.48 o 
   8   5   8       30.18       35.20     10.74 o 
   9   5   8      113.83       90.46     15.43 o 
  10   5   8        0.20        1.47      6.89 o 
  11   5   8       10.08       -3.33      8.08 o 
  12   5   8       21.55       11.36     10.62 o 
  13   5   8       43.93       26.56     13.73 o 
  -8   6   8        1.44        8.57      9.48 o 
  -7   6   8        0.92        2.28      7.83 o 
  -6   6   8        1.01       -0.19      7.37 o 
  -5   6   8      162.26      109.73     20.96 o 
  -4   6   8       12.81       18.98     13.22 o 
  -3   6   8      415.96      377.55     29.10 o 
  -2   6   8      542.01      565.75     33.68 o 
  -1   6   8      864.15      896.54     41.59 o 
   0   6   8        3.41       -5.48      9.94 o 
   1   6   8       17.35       28.65     12.49 o 
   2   6   8      497.78      462.81     18.89 o 
   3   6   8       86.70      104.44     11.32 o 
   4   6   8       85.81       85.03     10.33 o 
   5   6   8        0.72        3.38      6.19 o 
   6   6   8      135.48      108.80     33.82 o 
   7   6   8       46.60       25.47      7.37 o 
   8   6   8      420.76      434.73     27.18 o 
   9   6   8       30.66       23.00     11.47 o 
  10   6   8        8.91       -3.33      8.64 o 
  11   6   8       26.07       42.60     14.41 o 
  12   6   8       54.57       67.69     17.07 o 
  13   6   8       27.23        4.75     11.36 o 
  -8   7   8       62.87       45.27     13.11 o 
  -7   7   8      266.72      275.74     30.00 o 
  -6   7   8      237.39      219.87     18.54 o 
  -5   7   8        9.48        3.54      7.58 o 
  -4   7   8       31.05       20.14      7.72 o 
  -3   7   8        1.15       -0.68     13.67 o 
  -2   7   8      348.06      335.34     28.48 o 
  -1   7   8      487.97      434.79     30.85 o 
   0   7   8      183.99      179.51     21.70 o 
   1   7   8       74.44      103.12     18.70 o 
   2   7   8       92.56      103.30     11.73 o 
   3   7   8       73.32       86.68     11.19 o 
   4   7   8       12.35        5.38     12.80 o 
   5   7   8      294.64      247.51     15.27 o 
   6   7   8       95.96      125.05     28.67 o 
   7   7   8      161.35      163.26     12.81 o 
   8   7   8       33.18       23.84     10.11 o 
   9   7   8        0.11        0.34      7.57 o 
  10   7   8       48.72       48.99     14.24 o 
  11   7   8       32.23       41.25     14.35 o 
  12   7   8        0.34       -2.15     10.62 o 
  13   7   8        3.09       -4.18      9.66 o 
  -7   8   8       37.91       44.15     12.37 o 
  -6   8   8        0.08        6.58     13.62 o 
  -5   8   8       76.79       67.01     12.03 o 
  -4   8   8      113.24       97.56     12.89 o 
  -3   8   8       99.30       91.60     12.29 o 
  -2   8   8       41.98       35.23     19.38 o 
  -1   8   8        0.13       15.99     13.90 o 
   0   8   8       15.64       28.65     14.75 o 
   1   8   8       97.14       96.96     20.12 o 
   2   8   8       35.89       26.60      8.81 o 
   3   8   8      170.38      178.63     16.38 o 
   4   8   8       50.09       34.31      8.92 o 
   5   8   8      248.17      273.03     16.66 o 
   6   8   8      498.68      463.70     20.46 o 
   7   8   8       41.61       42.41      9.07 o 
   8   8   8        8.55        3.43      6.03 o 
   9   8   8       97.33       79.05     16.33 o 
  10   8   8       12.58        6.61     11.41 o 
  11   8   8       57.75      100.24     19.49 o 
  12   8   8       20.88        3.50     10.85 o 
  -6   9   8       14.23        6.23     13.28 o 
  -5   9   8       68.08       69.03     13.09 o 
  -4   9   8       44.30       45.26     10.66 o 
  -3   9   8       76.81       75.04     20.17 o 
  -2   9   8       33.07       30.91     15.54 o 
  -1   9   8        0.19        9.38     14.63 o 
   0   9   8      105.05      115.55     21.30 o 
   1   9   8       45.25       41.98     16.56 o 
   2   9   8       47.18       70.12     19.33 o 
   3   9   8        3.67       15.24      7.97 o 
   4   9   8       60.13       66.12     16.70 o 
   5   9   8       53.31       59.64     10.33 o 
   6   9   8       91.73      111.73     12.65 o 
   7   9   8       18.88        7.90      7.24 o 
   8   9   8       39.02       45.97      9.67 o 
   9   9   8        9.70        9.61     10.45 o 
  10   9   8        0.10       10.23     11.24 o 
  11   9   8        6.35        5.48     11.47 o 
  -6  10   8       35.63       26.61     20.45 o 
  -5  10   8        0.65        0.79     16.72 o 
  -4  10   8      177.84      218.50     29.44 o 
  -3  10   8       18.54      -16.22     15.14 o 
  -2  10   8       32.78        0.45     15.14 o 
  -1  10   8       63.10       44.92     18.19 o 
   0  10   8       91.26       95.55     21.42 o 
   1  10   8       67.96       82.72     19.66 o 
   2  10   8       35.17       51.93     17.35 o 
   3  10   8       71.96       61.35     11.46 o 
   4  10   8        2.55        1.04     12.97 o 
   5  10   8       12.55       10.53      9.04 o 
   6  10   8      497.81      436.58     21.39 o 
   7  10   8        8.49       11.13      7.88 o 
   8  10   8        1.46        7.86      7.85 o 
   9  10   8       11.72       10.71      8.45 o 
  10  10   8        9.52       21.41     12.60 o 
  11  10   8        9.02       16.05     13.90 o 
  -5  11   8        6.25       15.43     18.08 o 
  -4  11   8      166.20      185.38     29.04 o 
  -3  11   8        6.30       -2.71     16.22 o 
  -2  11   8       29.44       39.44     17.97 o 
  -1  11   8       29.18       12.49     15.93 o 
   0  11   8        4.59       -0.23     13.67 o 
   1  11   8       78.03       69.38     19.16 o 
   2  11   8       19.74       46.22     18.19 o 
   3  11   8        4.19        8.02     14.35 o 
   4  11   8       36.11       18.22      9.08 o 
   5  11   8        9.83       13.45      8.68 o 
   6  11   8        9.01       11.85     10.03 o 
   7  11   8       21.65       11.73     17.12 o 
   8  11   8      135.34      123.25     14.62 o 
   9  11   8        6.74       20.14      9.77 o 
  10  11   8        1.47       -9.27     12.09 o 
  -3  12   8       11.25       23.05     18.93 o 
  -2  12   8        1.34       13.45     16.89 o 
  -1  12   8        3.45       17.86     15.59 o 
   0  12   8        4.12       19.72     15.26 o 
   1  12   8       18.57       -0.11     14.30 o 
   2  12   8       25.13       32.49     15.93 o 
   3  12   8       34.27       30.85     15.59 o 
   4  12   8       56.06       43.05     16.22 o 
   5  12   8       76.15       83.82     13.27 o 
   6  12   8        1.49       -6.06      7.61 o 
   7  12   8       24.38       21.33      9.65 o 
   8  12   8       17.68       21.38      9.92 o 
  -1  13   8        6.87       -9.66     14.13 o 
   0  13   8       40.27       24.41     16.67 o 
   1  13   8        1.02        0.28     13.62 o 
   2  13   8       12.28       10.96     16.78 o 
   3  13   8       77.93       63.23     20.29 o 
   4  13   8       32.62       22.88     15.76 o 
   5  13   8        1.25       10.01     11.19 o 
   6  13   8        3.84       -3.53      8.56 o 
   7  13   8        9.99        5.76      9.14 o 
   0  -7   9        7.56        2.14      8.27 o 
   1  -7   9      792.71      803.63     30.59 o 
   2  -7   9        1.34        6.89     12.20 o 
   3  -7   9       20.39       43.45     16.95 o 
   4  -7   9       16.33       24.52     14.69 o 
   5  -7   9        2.42        7.91     12.83 o 
  -2  -6   9      111.08      102.46     26.10 o 
  -1  -6   9      111.21      113.21     10.96 o 
   0  -6   9       27.85       19.29      8.74 o 
   1  -6   9       27.57       34.97      6.34 o 
   2  -6   9        0.76        3.67     11.07 o 
   3  -6   9      137.20      148.60     23.96 o 
   4  -6   9       91.18       72.89     19.83 o 
   5  -6   9       28.27       47.52     17.80 o 
   6  -6   9      495.50      514.62     38.93 o 
   7  -6   9        9.10       16.72     14.46 o 
  -4  -5   9      329.76      318.28     21.57 o 
  -3  -5   9        0.00        4.56      7.14 o 
  -2  -5   9        0.11       11.95      5.95 o 
  -1  -5   9        7.69        0.19      4.90 o 
   0  -5   9        0.29       -5.69      4.50 o 
   1  -5   9      545.16      588.94     19.30 o 
   2  -5   9        2.34        1.71      4.77 o 
   3  -5   9      400.37      432.24     32.83 o 
   4  -5   9        8.86       -7.40     10.91 o 
   5  -5   9       20.36       37.35     15.26 o 
   6  -5   9        0.34        4.41     12.32 o 
   7  -5   9       44.99       28.25     15.31 o 
   8  -5   9      113.42       91.20     22.32 o 
   9  -5   9        0.17       -7.12     14.01 o 
  -5  -4   9        1.77        4.64      7.21 o 
  -4  -4   9      227.84      204.73     17.61 o 
  -3  -4   9       13.69        4.55      6.64 o 
  -2  -4   9      147.52      149.24     11.95 o 
  -1  -4   9       72.05       73.63     19.58 o 
   0  -4   9        0.04        1.91      5.87 o 
   1  -4   9      530.00      483.66     16.91 o 
   2  -4   9       40.09       43.92      8.31 o 
   3  -4   9      121.95       84.87     18.36 o 
   4  -4   9      128.00      114.98     19.95 o 
   5  -4   9       16.23        6.84     11.98 o 
   6  -4   9      363.94      346.13     32.27 o 
   7  -4   9       82.15       77.01     19.83 o 
   8  -4   9       65.02       94.53     20.63 o 
   9  -4   9       57.17       65.54     20.40 o 
  10  -4   9       98.19      110.23     24.64 o 
  -6  -3   9      315.95      330.59     33.45 o 
  -5  -3   9       36.00       33.45     14.92 o 
  -4  -3   9      415.82      473.36     22.84 o 
  -3  -3   9       25.63       45.77      9.03 o 
  -2  -3   9        0.03        4.36      5.55 o 
  -1  -3   9       30.49       30.37      6.32 o 
   0  -3   9       20.07       11.36      7.06 o 
   1  -3   9      543.65      524.13     25.66 o 
   2  -3   9      130.65      128.06     11.15 o 
   3  -3   9       17.36       21.28      6.76 o 
   4  -3   9       81.15       72.94     17.01 o 
   5  -3   9       14.55       21.81     13.00 o 
   6  -3   9       45.52       38.03     14.92 o 
   7  -3   9       44.79       52.10     16.50 o 
   8  -3   9        0.01       14.75     13.05 o 
   9  -3   9        5.27        9.49     13.11 o 
  10  -3   9        2.96       15.65     14.92 o 
  11  -3   9        7.94       11.30     16.78 o 
  -6  -2   9       21.78       10.23     13.00 o 
  -5  -2   9       91.95       94.47     19.10 o 
  -4  -2   9        2.39        0.28      7.91 o 
  -3  -2   9        1.34       -5.54      7.63 o 
  -2  -2   9       10.81       -2.26      7.18 o 
  -1  -2   9      379.08      319.25     13.77 o 
   0  -2   9      187.30      159.53     10.50 o 
   1  -2   9      323.62      350.74     18.93 o 
   2  -2   9      432.73      450.86     19.37 o 
   3  -2   9       10.55        6.73      6.13 o 
   4  -2   9      803.11      797.31     39.27 o 
   5  -2   9        7.74       30.96     14.01 o 
   6  -2   9      254.06      338.62     28.71 o 
   7  -2   9        0.42       -8.70     10.79 o 
   8  -2   9        9.66       -7.91     11.02 o 
   9  -2   9       70.06       56.57     10.17 o 
  10  -2   9        2.64       10.94     11.44 o 
  11  -2   9       72.41       73.79     12.48 o 
  12  -2   9        5.27       14.10     10.51 o 
  -7  -1   9       46.67       50.85     16.84 o 
  -6  -1   9       11.01       10.00     12.60 o 
  -5  -1   9       46.40       46.78     16.10 o 
  -4  -1   9       65.73       76.67     16.50 o 
  -3  -1   9      755.58      817.48     39.84 o 
  -2  -1   9        2.24        6.16      7.40 o 
  -1  -1   9        2.25        1.12      5.40 o 
   0  -1   9      330.78      363.40     37.85 o 
   1  -1   9       47.23       47.05      8.51 o 
   2  -1   9      171.39      167.77     12.81 o 
   3  -1   9       20.80       19.03      6.83 o 
   4  -1   9     2143.51     2194.72     42.95 o 
   5  -1   9      262.99      236.41     23.05 o 
   6  -1   9      922.96      955.46     27.03 o 
   7  -1   9      591.83      572.27     21.47 o 
   8  -1   9        2.22       -7.30      4.87 o 
   9  -1   9      187.30      196.82     20.99 o 
  10  -1   9       20.94       16.61      7.47 o 
  11  -1   9      145.37      147.31     15.21 o 
  12  -1   9       10.54       22.56      9.28 o 
  -7   0   9        5.99        6.10     12.15 o 
  -6   0   9       27.74       46.61     16.27 o 
  -5   0   9     1370.41     1360.74     56.17 o 
  -4   0   9       93.36       68.65     15.20 o 
  -3   0   9      320.89      377.72     27.18 o 
  -2   0   9       24.30       12.60      9.04 o 
  -1   0   9      523.31      501.91     29.10 o 
   0   0   9      235.62      204.91     13.96 o 
   1   0   9        8.19        6.11      4.89 o 
   2   0   9      170.23      175.37     12.59 o 
   3   0   9        0.03       -2.83      4.94 o 
   4   0   9     1049.21     1075.43     28.21 o 
   5   0   9      155.75      164.30     11.87 o 
   6   0   9      298.64      327.81     16.24 o 
   7   0   9      146.07      174.98     13.03 o 
   8   0   9      255.72      249.63     15.80 o 
   9   0   9      218.70      235.98     16.00 o 
  10   0   9        4.96        3.32      6.37 o 
  11   0   9       75.97       57.88     10.68 o 
  12   0   9        4.48       -1.64      8.48 o 
  -7   1   9        0.43       12.71     12.49 o 
  -6   1   9       34.56       29.27     14.75 o 
  -5   1   9      111.38      107.75     20.12 o 
  -4   1   9        3.89        3.95      8.59 o 
  -3   1   9      360.36      381.73     27.01 o 
  -2   1   9      126.44      153.74     18.76 o 
  -1   1   9       23.17       23.22      9.55 o 
   0   1   9      658.27      650.63     22.55 o 
   1   1   9        2.10        0.51      4.69 o 
   2   1   9        0.04        2.95      3.95 o 
   3   1   9      394.11      357.09     17.67 o 
   4   1   9      105.93      131.91     10.04 o 
   5   1   9      134.10      139.27     11.64 o 
   6   1   9        0.48        0.37      5.10 o 
   7   1   9       26.65       28.42      7.28 o 
   8   1   9        4.25       -0.76      6.14 o 
   9   1   9       28.80       25.26      7.80 o 
  10   1   9       13.46       16.91      7.39 o 
  11   1   9       13.65       10.53      7.82 o 
  12   1   9        6.82        1.65      6.77 o 
  13   1   9        8.91        2.94      7.83 o 
  -7   2   9       48.14       60.80     17.86 o 
  -6   2   9        2.86        0.68     11.47 o 
  -5   2   9      320.87      418.06     30.63 o 
  -4   2   9        1.40       -7.12      7.68 o 
  -3   2   9       48.97       47.12     13.22 o 
  -2   2   9        2.68       -6.44      6.61 o 
  -1   2   9      574.63      599.88     30.97 o 
   0   2   9      518.62      502.48     27.29 o 
   1   2   9       70.17       87.30     14.64 o 
   2   2   9       83.25      111.25     14.42 o 
   3   2   9       12.61       18.24      6.52 o 
   4   2   9       73.42       63.95      6.69 o 
   5   2   9       14.55       13.73      4.87 o 
   6   2   9        7.41        0.12      5.14 o 
   7   2   9        0.11        1.30      5.40 o 
   8   2   9        0.00        5.09      6.07 o 
   9   2   9      348.12      349.86     17.87 o 
  10   2   9       59.39       59.78      9.93 o 
  11   2   9        1.58        0.24      9.55 o 
  12   2   9        1.96        3.00      7.51 o 
  13   2   9        9.92        3.33      9.44 o 
  -7   3   9       12.24       -3.45     11.87 o 
  -6   3   9        6.11        1.30     11.19 o 
  -5   3   9      338.54      350.37     28.48 o 
  -4   3   9       57.58       45.77     13.90 o 
  -3   3   9      165.86      143.46     19.78 o 
  -2   3   9       65.94       87.69     16.10 o 
  -1   3   9       39.95       52.83     12.88 o 
   0   3   9      247.25      227.59     20.57 o 
   1   3   9       23.70       20.51     10.45 o 
   2   3   9       36.73       37.85      5.79 o 
   3   3   9        3.07        1.95      4.91 o 
   4   3   9      625.46      609.70     16.14 o 
   5   3   9      203.92      212.25     10.36 o 
   6   3   9        6.84       -0.06      5.03 o 
   7   3   9        5.22        3.81      5.84 o 
   8   3   9        5.38        3.87      6.15 o 
   9   3   9       46.87       48.25      8.91 o 
  10   3   9       24.72       49.54      9.28 o 
  11   3   9       33.73       13.00     10.06 o 
  12   3   9        3.30        4.75      8.02 o 
  13   3   9       16.76        8.93     10.17 o 
  -7   4   9        1.48       -4.58     11.70 o 
  -6   4   9       14.15        1.19     11.87 o 
  -5   4   9       31.32       19.15     13.39 o 
  -4   4   9        6.79       -5.14      9.83 o 
  -3   4   9      317.43      349.07     27.12 o 
  -2   4   9      177.67      189.68     21.25 o 
  -1   4   9      158.70      198.66     20.34 o 
   0   4   9      418.43      395.91     25.71 o 
   1   4   9       37.35       44.41     11.81 o 
   2   4   9       74.39       60.29      8.78 o 
   3   4   9      379.75      382.59     13.08 o 
   4   4   9      273.62      257.70     11.15 o 
   5   4   9      265.23      330.14     12.45 o 
   6   4   9       35.07       37.32      6.05 o 
   7   4   9        4.77       -6.08      5.88 o 
   8   4   9       74.48       67.52     13.62 o 
   9   4   9       17.18        6.16      7.35 o 
  10   4   9       15.40       10.28      8.31 o 
  11   4   9       17.31       22.26     11.75 o 
  12   4   9        9.73        0.90      9.21 o 
  13   4   9        4.88        7.85     10.68 o 
  -7   5   9        0.00      -13.34     11.75 o 
  -6   5   9       49.95       38.25     16.05 o 
  -5   5   9      311.65      362.46     31.19 o 
  -4   5   9      193.74      159.06     22.21 o 
  -3   5   9       48.57       88.20     18.14 o 
  -2   5   9      758.08      779.57     39.39 o 
  -1   5   9       89.96       77.07     15.99 o 
   0   5   9      196.61      144.53     19.04 o 
   1   5   9        0.48       10.68     11.07 o 
   2   5   9        2.65        1.29      5.97 o 
   3   5   9      200.90      248.53     14.80 o 
   4   5   9      119.03       92.13      8.37 o 
   5   5   9      217.73      238.98     14.33 o 
   6   5   9       92.11       88.02     10.57 o 
   7   5   9       63.89       54.41     12.54 o 
   8   5   9      168.67      179.51     19.49 o 
   9   5   9       42.96       47.24     12.32 o 
  10   5   9        9.15       29.38     10.79 o 
  11   5   9       36.35        8.81      9.55 o 
  12   5   9        3.61        4.24      8.98 o 
  13   5   9        9.38       23.28     12.94 o 
  -7   6   9      129.87      166.84     18.10 o 
  -6   6   9       40.41       28.70     16.56 o 
  -5   6   9      410.30      459.93     35.82 o 
  -4   6   9        0.05        4.41     13.11 o 
  -3   6   9        0.68      -11.98     10.23 o 
  -2   6   9     1301.54     1442.00     56.22 o 
  -1   6   9       25.45       43.22     14.97 o 
   0   6   9      162.25      155.33     20.91 o 
   1   6   9        0.05        2.71     11.36 o 
   2   6   9       33.91       32.80     13.84 o 
   3   6   9      431.02      433.56     19.05 o 
   4   6   9      271.85      246.49     30.45 o 
   5   6   9      791.73      834.10     26.12 o 
   6   6   9        2.18        2.95      6.27 o 
   7   6   9       52.05       70.90      9.80 o 
   8   6   9        4.23        7.57      8.48 o 
   9   6   9        0.28       -1.92      6.84 o 
  10   6   9       14.96       30.40     11.36 o 
  11   6   9       17.00       33.39     13.33 o 
  12   6   9        0.99      -10.23      9.27 o 
  13   6   9       11.61       22.66     13.62 o 
  -7   7   9      125.23      155.55     18.38 o 
  -6   7   9        4.40        4.91      8.10 o 
  -5   7   9        2.65        0.53      7.09 o 
  -4   7   9        0.61        6.55     15.31 o 
  -3   7   9       11.89       18.19     15.37 o 
  -2   7   9        0.11      -11.08     11.13 o 
  -1   7   9       21.67       27.74     14.69 o 
   0   7   9      591.40      592.76     35.71 o 
   1   7   9        0.41        3.73     12.54 o 
   2   7   9       42.31       62.29     10.62 o 
   3   7   9      108.24      109.30     12.19 o 
   4   7   9        0.03        7.31      6.72 o 
   5   7   9      413.86      347.53     27.38 o 
   6   7   9       50.26       69.53     10.57 o 
   7   7   9        6.97       11.44      6.98 o 
   8   7   9       43.05       56.73     13.62 o 
   9   7   9        2.17      -11.78      7.85 o 
  10   7   9       88.07       65.66     15.37 o 
  11   7   9       29.78       19.95     12.60 o 
  12   7   9        4.56      -11.08      8.98 o 
  -6   8   9       14.61        8.48      9.88 o 
  -5   8   9       50.37       47.77     11.36 o 
  -4   8   9        9.89       10.66      8.70 o 
  -3   8   9       74.85       79.58     11.96 o 
  -2   8   9      301.57      306.19     30.57 o 
  -1   8   9        0.61       -3.73     13.28 o 
   0   8   9      313.91      295.40     28.65 o 
   1   8   9       67.01      109.22     20.29 o 
   2   8   9       25.80       18.53     15.03 o 
   3   8   9        6.81        8.66     14.30 o 
   4   8   9       51.44       58.02     10.44 o 
   5   8   9        0.26       -9.22      8.45 o 
   6   8   9        0.10       -5.22      9.97 o 
   7   8   9       25.82       21.14      7.90 o 
   8   8   9       18.35       -4.07      7.18 o 
   9   8   9       19.17       20.91     11.41 o 
  10   8   9        7.01      -12.94      8.65 o 
  11   8   9       37.89       40.79     14.18 o 
  12   8   9        2.50       -1.13     11.36 o 
  -6   9   9       76.30       66.55     14.01 o 
  -5   9   9       25.21       14.70     10.11 o 
  -4   9   9        0.23      -15.60     13.90 o 
  -3   9   9       17.01       32.32     18.98 o 
  -2   9   9       13.14        9.61     16.44 o 
  -1   9   9        1.61       -1.36     14.41 o 
   0   9   9        8.96       20.68     15.48 o 
   1   9   9        0.01       10.28     14.35 o 
   2   9   9       19.61        8.19     14.86 o 
   3   9   9      190.60      183.95     25.88 o 
   4   9   9        3.94        4.48     11.53 o 
   5   9   9        7.86        6.38      7.92 o 
   6   9   9       19.84       22.40      8.79 o 
   7   9   9       52.79       51.62     10.12 o 
   8   9   9       40.85       34.00      9.68 o 
   9   9   9        0.58       -1.02      9.21 o 
  10   9   9       20.48       -0.34      9.44 o 
  11   9   9        0.17        2.37     10.90 o 
  -5  10   9        9.38       17.12     18.31 o 
  -4  10   9       24.41       15.09     18.08 o 
  -3  10   9       35.92       34.13     19.72 o 
  -2  10   9      132.07       96.73     23.11 o 
  -1  10   9       42.05       66.11     20.12 o 
   0  10   9       17.68       71.76     20.00 o 
   1  10   9        3.00       11.30     15.43 o 
   2  10   9       22.18       16.61     14.80 o 
   3  10   9       21.06       17.33     14.97 o 
   4  10   9       32.64       31.30      9.94 o 
   5  10   9       63.91       55.61     11.16 o 
   6  10   9        0.49        2.99      7.67 o 
   7  10   9        2.18        4.62      7.63 o 
   8  10   9        0.69        9.72      8.19 o 
   9  10   9        0.13       -6.16      9.78 o 
  10  10   9        5.04       -0.45     10.74 o 
  11  10   9        0.00        4.97     12.54 o 
  -4  11   9        0.42      -11.92     17.86 o 
  -3  11   9       24.58       -8.53     15.54 o 
  -2  11   9       72.06       80.52     22.94 o 
  -1  11   9       85.90       69.05     22.55 o 
   0  11   9       15.09        2.09     15.26 o 
   1  11   9        3.31        8.14     14.69 o 
   2  11   9       27.49       10.11     15.26 o 
   3  11   9       22.97       20.91     15.88 o 
   4  11   9       19.29       14.91      9.14 o 
   5  11   9       42.45       58.10     11.81 o 
   6  11   9        0.00        6.13      8.81 o 
   7  11   9        4.82       16.64      8.94 o 
   8  11   9       50.08       31.73      9.86 o 
   9  11   9        1.07        6.27     11.70 o 
  10  11   9        9.59       -2.54     12.15 o 
  -2  12   9        0.20       -8.36     16.78 o 
  -1  12   9        2.26       -7.01     14.64 o 
   0  12   9       66.13       75.88     21.42 o 
   1  12   9        3.17        6.61     15.37 o 
   2  12   9       25.70       27.46     17.91 o 
   3  12   9        0.11       -0.23     13.28 o 
   4  12   9        2.48        2.09     14.75 o 
   5  12   9       30.08       23.71      9.88 o 
   6  12   9       19.72       17.53     10.14 o 
   7  12   9        0.26       12.76      9.47 o 
   8  12   9        3.69       13.51     19.04 o 
   0  13   9        6.07        2.88     16.22 o 
   1  13   9        0.08        5.99     16.10 o 
   2  13   9       12.98      -20.51     14.07 o 
   3  13   9        0.71      -10.40     12.66 o 
   4  13   9        1.36       16.44     15.99 o 
   5  13   9        6.85        5.71     15.31 o 
   6  13   9        2.61        7.82      9.48 o 
   1  -6  10      180.54      190.35     16.79 o 
   2  -6  10       79.50       84.19     20.00 o 
   3  -6  10      128.70      126.28     24.35 o 
   4  -6  10        0.47        3.33     12.83 o 
   5  -6  10       50.60       63.68     21.64 o 
  -2  -5  10      106.69      103.14     14.31 o 
  -1  -5  10        7.48        9.64      6.52 o 
   0  -5  10       72.23       71.90      9.54 o 
   1  -5  10        1.17        2.69      5.17 o 
   2  -5  10        2.16       -4.18     11.02 o 
   3  -5  10       52.55       12.66     13.90 o 
   4  -5  10        9.07       19.95     14.69 o 
   5  -5  10       55.94       78.20     20.23 o 
   6  -5  10        1.86       -0.51     11.07 o 
   7  -5  10       82.42      118.48     24.64 o 
  -3  -4  10       47.56       43.75     17.40 o 
  -2  -4  10        2.60        8.63      7.42 o 
  -1  -4  10        2.10        7.18      5.44 o 
   0  -4  10        3.30        2.91      4.98 o 
   1  -4  10       18.91       31.30      7.91 o 
   2  -4  10        1.60        4.53      5.29 o 
   3  -4  10        1.38       -7.01      9.66 o 
   4  -4  10      244.98      293.14     30.29 o 
   5  -4  10       51.58       61.19     18.14 o 
   6  -4  10      107.92      123.17     23.73 o 
   7  -4  10        9.50       38.14     15.82 o 
   8  -4  10       10.63       23.96     16.84 o 
   9  -4  10       23.81        2.99     13.62 o 
  -4  -3  10        0.42       -4.75      9.44 o 
  -3  -3  10        9.18        9.66     11.13 o 
  -2  -3  10       20.39       10.34     11.36 o 
  -1  -3  10      424.27      419.37     27.77 o 
   0  -3  10       11.26        4.39      4.93 o 
   1  -3  10      151.26      151.97     16.67 o 
   2  -3  10       60.72       49.47      9.77 o 
   3  -3  10        3.80       12.37     10.57 o 
   4  -3  10       17.91       25.09     13.00 o 
   5  -3  10        0.05        9.21     11.13 o 
   6  -3  10        3.34       13.00     13.39 o 
   7  -3  10       15.70       23.00     15.14 o 
   8  -3  10      128.49      112.72     22.72 o 
   9  -3  10       24.39       12.26     14.52 o 
  10  -3  10       51.91       47.41     19.27 o 
  -5  -2  10        1.85       -4.46     12.03 o 
  -4  -2  10      142.74      159.62     23.96 o 
  -3  -2  10      463.26      468.01     33.28 o 
  -2  -2  10        9.83       15.65      9.55 o 
  -1  -2  10       14.97       23.83      7.53 o 
   0  -2  10        8.96       -3.46      5.09 o 
   1  -2  10      295.14      268.61     36.61 o 
   2  -2  10      101.98       94.02     11.54 o 
   3  -2  10      106.27       97.59     25.17 o 
   4  -2  10      294.83      278.44     27.29 o 
   5  -2  10        5.11       -1.64     10.17 o 
   6  -2  10      325.21      336.92     29.84 o 
   7  -2  10       39.48       44.07     16.33 o 
   8  -2  10        2.28       12.09     13.73 o 
   9  -2  10       56.36       53.62     17.80 o 
  10  -2  10      132.74      137.75     25.54 o 
  11  -2  10        1.65      -10.91     14.01 o 
  -5  -1  10       27.68       21.41     13.16 o 
  -4  -1  10       98.98       76.34     17.97 o 
  -3  -1  10        0.89       -3.73      7.63 o 
  -2  -1  10        0.14        1.70      8.25 o 
  -1  -1  10       28.95        4.24      9.10 o 
   0  -1  10       30.46       25.97     10.20 o 
   1  -1  10      258.68      230.94     15.71 o 
   2  -1  10       55.00       53.71      9.67 o 
   3  -1  10      127.94      136.58     12.32 o 
   4  -1  10      168.86      144.42     20.91 o 
   5  -1  10      113.58      128.88     20.12 o 
   6  -1  10      386.49      431.51     31.14 o 
   7  -1  10       44.43       31.64     15.26 o 
   8  -1  10       46.03       46.33     16.10 o 
   9  -1  10      100.29       86.51     17.21 o 
  10  -1  10        3.21        5.13      7.68 o 
  11  -1  10      294.29      305.54     20.21 o 
  -6   0  10      181.31      162.62     25.37 o 
  -5   0  10       10.15       15.99     12.26 o 
  -4   0  10        0.00       -2.54      8.53 o 
  -3   0  10      169.92      199.51     23.39 o 
  -2   0  10       13.87       17.12     10.23 o 
  -1   0  10      152.08      106.17     16.95 o 
   0   0  10        5.65       17.70      6.95 o 
   1   0  10      782.98      855.56     48.77 o 
   2   0  10       83.18       93.23     16.19 o 
   3   0  10      213.34      216.51     14.41 o 
   4   0  10      264.39      265.85     21.92 o 
   5   0  10        4.54       -6.72     10.45 o 
   6   0  10      382.90      352.52     27.29 o 
   7   0  10        0.08       -1.56      5.67 o 
   8   0  10       61.55       33.71      8.63 o 
   9   0  10       70.92       81.15     11.35 o 
  10   0  10       18.60        9.49      6.95 o 
  11   0  10      153.08      172.41     16.12 o 
  12   0  10       32.77       25.99      9.58 o 
  -6   1  10       88.82       91.54     20.63 o 
  -5   1  10       47.25       69.95     17.74 o 
  -4   1  10      464.63      521.41     34.64 o 
  -3   1  10      658.60      655.99     37.63 o 
  -2   1  10       14.34       13.45      8.81 o 
  -1   1  10      124.49      109.22     17.46 o 
   0   1  10        8.23        0.85      7.06 o 
   1   1  10        7.90        6.67      5.76 o 
   2   1  10       19.97        9.01      9.38 o 
   3   1  10        3.02        3.23      5.71 o 
   4   1  10     1658.36     1760.86     29.80 o 
   5   1  10       77.27       69.10     10.23 o 
   6   1  10     3161.48     3299.08     57.09 o 
   7   1  10      307.94      300.90     17.97 o 
   8   1  10        4.64        4.12      6.42 o 
   9   1  10        2.44        6.87     14.63 o 
  10   1  10        0.57        3.93      6.43 o 
  11   1  10        5.90        0.86      6.65 o 
  12   1  10      104.50      129.30     15.25 o 
  -6   2  10       27.47       30.34     15.76 o 
  -5   2  10       28.72       17.12     12.15 o 
  -4   2  10       79.94       73.74     17.35 o 
  -3   2  10       35.55       18.93     11.98 o 
  -2   2  10        0.03       -4.75      6.78 o 
  -1   2  10       38.74       30.23     11.07 o 
   0   2  10       21.88       15.20      8.64 o 
   1   2  10      120.08      122.95     11.53 o 
   2   2  10       47.57       54.13      8.39 o 
   3   2  10       35.78       28.39      6.02 o 
   4   2  10       28.61       45.56      6.55 o 
   5   2  10      239.38      242.32     14.18 o 
   6   2  10      156.57      172.63     12.67 o 
   7   2  10      647.56      664.65     23.29 o 
   8   2  10      167.83      144.79     31.22 o 
   9   2  10       12.49       18.89      7.20 o 
  10   2  10        9.43        3.43     12.52 o 
  11   2  10       54.95       48.15     11.41 o 
  12   2  10        1.17       -2.83      8.14 o 
  -6   3  10       14.53        6.95     13.16 o 
  -5   3  10       18.63        8.93     12.03 o 
  -4   3  10        0.31       -5.09      9.94 o 
  -3   3  10        1.01       -1.02      8.31 o 
  -2   3  10        2.42        1.70      7.97 o 
  -1   3  10       48.48       47.41     13.11 o 
   0   3  10      507.26      491.63     30.12 o 
   1   3  10      718.48      718.09     34.98 o 
   2   3  10     1520.22     1594.84     28.22 o 
   3   3  10        0.11        1.71      4.58 o 
   4   3  10        9.41       12.49      5.38 o 
   5   3  10       50.99       75.80      7.96 o 
   6   3  10       64.45       55.22     13.98 o 
   7   3  10        3.11        3.34      5.60 o 
   8   3  10       71.25       71.86      9.88 o 
   9   3  10       34.17       19.48     10.76 o 
  10   3  10       76.01      133.01     19.16 o 
  11   3  10       59.60       50.46     13.73 o 
  12   3  10       23.59       16.61     10.57 o 
  13   3  10       45.35       52.38     15.82 o 
  -6   4  10        2.69       -7.29     11.36 o 
  -5   4  10      103.04      143.40     24.18 o 
  -4   4  10       38.89       21.13     13.73 o 
  -3   4  10       10.49       -1.41     10.06 o 
  -2   4  10       26.49       29.89     12.77 o 
  -1   4  10      294.00      299.35     25.54 o 
   0   4  10      361.19      444.00     29.38 o 
   1   4  10       21.10       31.70     11.81 o 
   2   4  10      820.96      841.14     25.17 o 
   3   4  10      166.60      165.14      9.97 o 
   4   4  10        5.64        3.02      4.79 o 
   5   4  10      687.08      747.18     18.96 o 
   6   4  10       80.09       81.13      9.62 o 
   7   4  10       48.34       57.53      8.73 o 
   8   4  10       46.25       30.17     10.34 o 
   9   4  10       23.04       10.11      8.70 o 
  10   4  10       36.91       26.84     10.79 o 
  11   4  10       17.56       19.61     11.07 o 
  12   4  10        7.16       11.75     10.57 o 
  13   4  10       29.32       52.60     15.71 o 
  -6   5  10       20.80       28.65     17.40 o 
  -5   5  10      229.50      218.83     27.52 o 
  -4   5  10        0.08       -1.36     12.15 o 
  -3   5  10      328.33      324.26     29.21 o 
  -2   5  10      525.33      552.14     34.47 o 
  -1   5  10       57.59       47.24     14.75 o 
   0   5  10     1669.58     1829.92     60.86 o 
   1   5  10      161.23      103.35     17.80 o 
   2   5  10      168.60      174.95     13.73 o 
   3   5  10      167.87      220.61     14.91 o 
   4   5  10      222.02      234.35     11.20 o 
   5   5  10      159.89      147.27     15.60 o 
   6   5  10       72.05       55.79      9.68 o 
   7   5  10       81.30       35.26     11.02 o 
   8   5  10      254.40      274.54     23.79 o 
   9   5  10      104.39       88.48     16.10 o 
  10   5  10       36.98       60.97     14.64 o 
  11   5  10        3.68        1.24      9.66 o 
  12   5  10        1.44        1.36      9.78 o 
  -6   6  10        6.50        4.35     15.99 o 
  -5   6  10        3.68       19.04     15.14 o 
  -4   6  10        5.90       22.26     14.97 o 
  -3   6  10      137.23      151.94     23.28 o 
  -2   6  10      351.84      322.34     29.61 o 
  -1   6  10        1.90       -9.32     10.23 o 
   0   6  10      234.17      223.69     24.52 o 
   1   6  10       85.65       64.36     17.01 o 
   2   6  10        2.98       -5.48      7.88 o 
   3   6  10      112.39      112.60     12.36 o 
   4   6  10      208.07      233.89     15.54 o 
   5   6  10      126.43      152.09     13.50 o 
   6   6  10       80.96       83.83     11.28 o 
   7   6  10       87.75       78.65     15.26 o 
   8   6  10        2.84        6.05      9.27 o 
   9   6  10       29.66       28.14     11.30 o 
  10   6  10       17.17       14.24      9.21 o 
  11   6  10        3.08        4.80      9.04 o 
  12   6  10        0.00       -0.28      9.55 o 
  -6   7  10       10.30       22.69     10.01 o 
  -5   7  10      314.39      361.79     36.10 o 
  -4   7  10      116.35      130.35     24.64 o 
  -3   7  10       32.99       13.79     15.54 o 
  -2   7  10        3.89        8.53     13.62 o 
  -1   7  10        3.53        1.53     12.26 o 
   0   7  10       17.29       22.15     14.07 o 
   1   7  10      211.50      185.95     24.41 o 
   2   7  10      181.02      189.90     22.94 o 
   3   7  10       80.38       88.04     12.18 o 
   4   7  10       95.64       76.90     26.95 o 
   5   7  10      430.85      454.25     21.20 o 
   6   7  10       28.89       40.22      9.25 o 
   7   7  10        0.57        0.67      6.01 o 
   8   7  10       18.99       36.33     11.70 o 
   9   7  10       17.89       -1.92      8.81 o 
  10   7  10        2.20       15.54      9.78 o 
  11   7  10        8.58       10.62     10.23 o 
  12   7  10       19.23       14.75     13.39 o 
  -5   8  10       65.07       83.95     17.97 o 
  -4   8  10       28.27       20.99      9.58 o 
  -3   8  10      144.33      151.99     25.99 o 
  -2   8  10       30.89       15.54     15.82 o 
  -1   8  10       89.27      106.91     22.15 o 
   0   8  10      700.92      726.96     41.93 o 
   1   8  10       58.10       27.91     16.72 o 
   2   8  10       15.23       14.69     13.67 o 
   3   8  10        2.55       -5.30      7.22 o 
   4   8  10       10.25       14.28     10.40 o 
   5   8  10        1.35        5.64      7.11 o 
   6   8  10      140.96      136.57     13.76 o 
   7   8  10      153.66      124.79     36.67 o 
   8   8  10       30.75       30.62     11.47 o 
   9   8  10        1.90       13.11     10.68 o 
  10   8  10       10.16       -0.06     10.34 o 
  11   8  10        6.00        3.95     11.24 o 
  12   8  10       15.94       -2.32     11.07 o 
  -5   9  10       99.27      112.24     16.64 o 
  -4   9  10       17.52       12.49     18.59 o 
  -3   9  10       73.72       43.56     21.08 o 
  -2   9  10       26.08       -8.25     14.64 o 
  -1   9  10      135.83      125.77     24.52 o 
   0   9  10      275.24      267.14     29.55 o 
   1   9  10      415.27      373.31     33.11 o 
   2   9  10      136.43      112.55     22.09 o 
   3   9  10        9.60       13.53      8.23 o 
   4   9  10       22.85       18.32     18.98 o 
   5   9  10       31.92       22.87      8.71 o 
   6   9  10       42.10       27.99     12.91 o 
   7   9  10       23.78       24.93      8.47 o 
   8   9  10       26.07       17.57     11.81 o 
   9   9  10        3.61       11.36     10.57 o 
  10   9  10        0.63        7.46     11.24 o 
  11   9  10        0.25        1.19     10.28 o 
  -4  10  10       35.71       73.17     24.64 o 
  -3  10  10        7.76       23.11     19.44 o 
  -2  10  10       11.30       -9.32     15.48 o 
  -1  10  10        6.49        6.27     17.40 o 
   0  10  10        8.55       16.05     15.99 o 
   1  10  10       64.52       55.65     19.10 o 
   2  10  10      170.93      227.37     28.99 o 
   3  10  10        0.76       10.74     15.31 o 
   4  10  10       17.45       22.12      8.79 o 
   5  10  10        0.03       -4.36      8.90 o 
   6  10  10        5.45        3.05      7.82 o 
   7  10  10       39.50       20.49      9.54 o 
   8  10  10        0.97       -6.93      8.48 o 
   9  10  10       22.13       21.81     13.33 o 
  10  10  10        6.91        3.90     12.71 o 
  -3  11  10       46.90       20.45     19.72 o 
  -2  11  10        5.97        4.97     18.08 o 
  -1  11  10       61.11       40.29     20.06 o 
   0  11  10       17.32       30.23     17.46 o 
   1  11  10        0.56       -1.98     16.10 o 
   2  11  10        2.45       22.09     17.35 o 
   3  11  10        0.70       -3.95     13.84 o 
   4  11  10        8.01        4.12      8.23 o 
   5  11  10        0.47       12.11      8.15 o 
   6  11  10       18.34       10.42      8.92 o 
   7  11  10      101.94      133.27     26.92 o 
   8  11  10       32.75       23.14     10.31 o 
   9  11  10       13.42        6.10     11.53 o 
  -1  12  10        5.49        6.72     15.65 o 
   0  12  10        1.33       24.69     17.86 o 
   1  12  10        3.18       17.63     17.80 o 
   2  12  10       64.45       79.90     21.92 o 
   3  12  10        7.01       26.05     18.19 o 
   4  12  10        7.77       -9.32     14.64 o 
   5  12  10       16.35       16.97      9.55 o 
   6  12  10        0.00       -6.94      6.91 o 
   7  12  10        0.02        6.97      9.01 o 
   8  12  10       72.97       59.37     21.75 o 
   1  13  10        1.46       13.11     17.35 o 
   2  13  10       12.79       31.13     18.65 o 
   3  13  10       30.20       25.26     17.35 o 
   4  13  10       16.12        7.63     15.71 o 
   5  13  10        5.55        0.40     15.71 o 
   2  -5  11      173.42      192.11     28.20 o 
   3  -5  11      335.99      365.12     34.98 o 
   4  -5  11        1.10       16.89     14.46 o 
  -1  -4  11       53.75       49.40     30.65 o 
   0  -4  11        0.21       -9.36      6.37 o 
   1  -4  11       68.43       54.64     13.11 o 
   2  -4  11       18.19       18.14     13.28 o 
   3  -4  11      467.23      441.00     34.30 o 
   4  -4  11        6.22       -8.53     11.75 o 
   5  -4  11        2.33        4.97     13.67 o 
   6  -4  11       14.51       30.96     15.71 o 
   7  -4  11       24.01       37.86     17.69 o 
  -2  -3  11      527.59      458.75     34.02 o 
  -1  -3  11       13.45        3.86      7.00 o 
   0  -3  11       29.14       15.61     12.46 o 
   1  -3  11       23.16       22.52      8.37 o 
   2  -3  11        3.41        5.57      7.19 o 
   3  -3  11       12.45       44.47     16.22 o 
   4  -3  11        0.00       -3.84     11.47 o 
   5  -3  11      130.80      174.31     25.77 o 
   6  -3  11       83.58      103.40     21.53 o 
   7  -3  11       26.81       35.77     16.56 o 
   8  -3  11      286.13      288.56     32.15 o 
   9  -3  11       15.97       34.75     16.89 o 
  -3  -2  11        1.79       -5.20     10.06 o 
  -2  -2  11       61.47       45.20     15.76 o 
  -1  -2  11       57.31       36.78     12.94 o 
   0  -2  11       19.31        5.56     10.03 o 
   1  -2  11      144.24      145.73     14.89 o 
   2  -2  11        9.88        9.57     11.02 o 
   3  -2  11      761.29      845.46     45.04 o 
   4  -2  11       17.62       12.09     11.70 o 
   5  -2  11       90.71       79.50     19.55 o 
   6  -2  11        3.53      -14.92      9.95 o 
   7  -2  11        7.04       14.97     13.22 o 
   8  -2  11      174.35      172.73     25.48 o 
   9  -2  11       29.92       19.55     14.18 o 
  10  -2  11        0.03       12.37     14.75 o 
  -4  -1  11      158.34      131.99     23.73 o 
  -3  -1  11       18.80       20.96     12.60 o 
  -2  -1  11      516.01      531.35     35.54 o 
  -1  -1  11       36.25       26.39     12.37 o 
   0  -1  11        0.03        1.65      6.48 o 
   1  -1  11      201.06      236.96     17.05 o 
   2  -1  11        8.82        4.89      6.71 o 
   3  -1  11        4.84        5.76      6.84 o 
   4  -1  11       43.65       49.44     15.88 o 
   5  -1  11      299.13      279.40     27.91 o 
   6  -1  11      520.84      657.17     39.84 o 
   7  -1  11        9.58        8.81     11.70 o 
   8  -1  11       87.67      100.80     21.02 o 
   9  -1  11       20.95       17.01     13.90 o 
  10  -1  11       47.72       17.57     14.75 o 
  -4   0  11      517.27      550.78     37.91 o 
  -3   0  11       32.11       30.51     13.56 o 
  -2   0  11       56.06       66.22     17.07 o 
  -1   0  11        7.19        7.51      9.32 o 
   0   0  11        6.96       12.86     10.48 o 
   1   0  11      342.13      334.15     26.08 o 
   2   0  11        6.26       11.58      8.96 o 
   3   0  11      238.92      227.80     15.51 o 
   4   0  11      102.76      106.17     18.59 o 
   5   0  11       42.91       56.05     15.37 o 
   6   0  11       26.21       43.90     15.48 o 
   7   0  11       59.63       52.83     15.65 o 
   8   0  11        0.11       -2.09     10.74 o 
   9   0  11      138.99      127.86     21.64 o 
  10   0  11        2.21        0.68      6.65 o 
  11   0  11        0.52       -1.12      6.52 o 
  -5   1  11       10.33        1.30     11.87 o 
  -4   1  11        0.11        7.06     11.92 o 
  -3   1  11        6.82       30.45     12.83 o 
  -2   1  11        8.65       24.41     10.90 o 
  -1   1  11       28.19       28.59     10.90 o 
   0   1  11        0.21       12.32      7.85 o 
   1   1  11      252.34      253.62     16.63 o 
   2   1  11      596.10      590.38     22.77 o 
   3   1  11      332.18      312.29     17.09 o 
   4   1  11      250.29      326.04     17.29 o 
   5   1  11       50.84       46.33     13.67 o 
   6   1  11      290.52      306.24     26.39 o 
   7   1  11       43.82       20.98     11.95 o 
   8   1  11      116.17       94.47     12.63 o 
   9   1  11       48.54       26.39     12.06 o 
  10   1  11        2.94       -8.53     11.44 o 
  11   1  11        8.04       15.04      7.60 o 
  -5   2  11       38.72       26.73     14.80 o 
  -4   2  11      105.67      116.45     21.92 o 
  -3   2  11      617.02      550.50     35.60 o 
  -2   2  11       97.09       75.43     16.67 o 
  -1   2  11      387.04      349.98     26.78 o 
   0   2  11       18.40       20.11      9.94 o 
   1   2  11        7.26        9.10      7.01 o 
   2   2  11        2.86        6.55      6.37 o 
   3   2  11      231.15      215.32     24.98 o 
   4   2  11      295.63      298.03     13.09 o 
   5   2  11      118.47      102.87     11.45 o 
   6   2  11       75.32       63.88     10.14 o 
   7   2  11      595.53      672.64     40.15 o 
   8   2  11      187.20      186.92     22.80 o 
   9   2  11       63.75       70.82     10.93 o 
  10   2  11       36.18        7.47      7.34 o 
  11   2  11        0.01        3.95      7.94 o 
  12   2  11        7.88        5.31      9.15 o 
  -5   3  11       24.79       19.95     15.59 o 
  -4   3  11      130.39      132.95     22.55 o 
  -3   3  11     1002.93      994.24     48.26 o 
  -2   3  11       26.49       11.24     11.58 o 
  -1   3  11       12.63       32.77     12.66 o 
   0   3  11      283.33      266.24     24.64 o 
   1   3  11       41.48       41.70     13.45 o 
   2   3  11      205.62      210.47     23.51 o 
   3   3  11       18.90        6.59      6.57 o 
   4   3  11       42.71       27.61      6.47 o 
   5   3  11        7.31        2.70      6.20 o 
   6   3  11       18.84       23.52      7.53 o 
   7   3  11       51.22       54.62      9.72 o 
   8   3  11       52.62       55.87      9.59 o 
   9   3  11       26.84       36.56     12.09 o 
  10   3  11       67.29       66.50     14.97 o 
  11   3  11       25.83        6.16      9.83 o 
  12   3  11        3.87       -6.78      7.74 o 
  -5   4  11       10.62       -4.29     13.56 o 
  -4   4  11        0.03      -14.07     10.40 o 
  -3   4  11       12.88        3.11     10.23 o 
  -2   4  11       70.25       66.28     16.61 o 
  -1   4  11      179.74      209.91     23.62 o 
   0   4  11       44.40       44.75     14.18 o 
   1   4  11       15.08       11.30     11.41 o 
   2   4  11      546.54      609.09     34.02 o 
   3   4  11      134.75      127.11      9.64 o 
   4   4  11      120.28      114.04      9.36 o 
   5   4  11      359.84      406.84     15.39 o 
   6   4  11        0.48        6.28      6.01 o 
   7   4  11      186.28      210.70     21.08 o 
   8   4  11       34.23       78.26     15.14 o 
   9   4  11      196.81      195.61     21.64 o 
  10   4  11        2.27        0.00      7.85 o 
  11   4  11       35.73       37.07     12.88 o 
  12   4  11       13.55       15.93     11.30 o 
  -5   5  11      132.91      130.63     25.32 o 
  -4   5  11        0.04       -1.70     12.32 o 
  -3   5  11      203.23      254.99     28.08 o 
  -2   5  11       50.88       56.28     16.27 o 
  -1   5  11        2.46       -1.47     10.90 o 
   0   5  11       14.45       29.72     14.07 o 
   1   5  11       61.60       81.31     17.63 o 
   2   5  11        6.90       12.71     13.05 o 
   3   5  11      320.70      411.70     19.82 o 
   4   5  11       26.92       38.39      6.81 o 
   5   5  11       98.34      128.90     12.49 o 
   6   5  11        1.05       -1.64      7.01 o 
   7   5  11       58.67       57.41     13.67 o 
   8   5  11       30.90       31.64     11.70 o 
   9   5  11        0.68       11.19      9.27 o 
  10   5  11       21.91       20.45     11.41 o 
  11   5  11       15.33        0.62     10.57 o 
  12   5  11        1.35       -3.67      8.81 o 
  -5   6  11       33.14       25.48     18.87 o 
  -4   6  11        5.51       18.36     15.31 o 
  -3   6  11        6.85       -7.80     11.47 o 
  -2   6  11      120.34      113.96     22.32 o 
  -1   6  11      120.68      108.65     20.85 o 
   0   6  11      632.57      750.07     41.98 o 
   1   6  11        5.04       -8.70     11.13 o 
   2   6  11      548.96      533.05     35.32 o 
   3   6  11       36.14       24.01     19.21 o 
   4   6  11       52.01       66.60     10.99 o 
   5   6  11        4.86       17.88     14.18 o 
   6   6  11       25.55       20.11      7.98 o 
   7   6  11       13.07        1.24      8.31 o 
   8   6  11       27.89       51.42     14.01 o 
   9   6  11        3.47       -7.52      7.12 o 
  10   6  11        6.94       19.21     10.68 o 
  11   6  11        9.77       18.98     11.75 o 
  12   6  11       10.75        0.62     10.00 o 
  -5   7  11        2.97       19.66     19.38 o 
  -4   7  11        0.30      -12.04     15.31 o 
  -3   7  11        0.20       -3.73     15.65 o 
  -2   7  11        6.97       -9.49     13.84 o 
  -1   7  11      220.61      190.19     25.99 o 
   0   7  11       79.00       69.95     19.27 o 
   1   7  11       11.64        6.44     13.96 o 
   2   7  11       13.87       17.23     14.63 o 
   3   7  11       90.05       98.68     13.02 o 
   4   7  11      217.01      218.15     17.69 o 
   5   7  11       49.79       56.43     10.80 o 
   6   7  11       31.84       37.68     13.19 o 
   7   7  11        0.68      -10.43      6.95 o 
   8   7  11        0.15        4.63      9.21 o 
   9   7  11        2.39       13.79     10.90 o 
  10   7  11        0.12      -10.34      6.89 o 
  11   7  11        0.70        6.05      9.83 o 
  -4   8  11       81.22      131.03     27.86 o 
  -3   8  11      229.89      231.72     32.66 o 
  -2   8  11      179.61      197.59     28.88 o 
  -1   8  11      157.99      140.75     25.32 o 
   0   8  11       74.94       50.46     17.52 o 
   1   8  11       34.78       28.99     16.27 o 
   2   8  11       57.07       50.12     17.91 o 
   3   8  11        0.81        3.47      7.48 o 
   4   8  11       18.15       31.91     15.59 o 
   5   8  11        5.36       13.31      8.18 o 
   6   8  11        6.34       14.51     11.61 o 
   7   8  11       29.88       35.99     12.49 o 
   8   8  11        7.15       19.78     11.53 o 
   9   8  11       46.27       44.58     14.41 o 
  10   8  11        4.33       21.64     11.70 o 
  11   8  11        2.46      -11.75      9.55 o 
  -4   9  11       11.23       -4.52     19.15 o 
  -3   9  11        3.03       -4.86     16.84 o 
  -2   9  11       12.23       -5.59     16.72 o 
  -1   9  11      124.63      123.63     25.37 o 
   0   9  11       44.13       20.51     16.67 o 
   1   9  11       58.50       41.59     18.31 o 
   2   9  11       25.42       41.25     18.36 o 
   3   9  11        4.43        0.28     12.88 o 
   4   9  11       87.58       90.71     13.72 o 
   5   9  11       11.81       21.57     19.63 o 
   6   9  11       12.60       15.42      8.93 o 
   7   9  11       24.89       22.37      8.61 o 
   8   9  11       24.12       20.34     12.49 o 
   9   9  11        2.24        7.57      9.94 o 
  10   9  11       21.32       11.07     12.71 o 
  -3  10  11       43.45       -4.75     18.02 o 
  -2  10  11        0.02        8.42     17.80 o 
  -1  10  11        0.57       11.13     15.48 o 
   0  10  11        3.30       10.40     17.01 o 
   1  10  11       15.96       18.98     17.63 o 
   2  10  11       11.98       10.85     15.99 o 
   3  10  11       21.09       35.54     18.14 o 
   4  10  11       44.46       81.91     13.49 o 
   5  10  11       11.10       12.94     11.27 o 
   6  10  11        0.00        6.75      8.89 o 
   7  10  11       79.40       47.92     11.55 o 
   8  10  11        0.08       10.79     11.92 o 
   9  10  11        4.88       17.97     14.01 o 
  10  10  11        0.03        2.20     11.41 o 
  -2  11  11       11.33       15.31     21.08 o 
  -1  11  11       49.77       14.13     19.89 o 
   0  11  11       40.84       65.03     21.53 o 
   1  11  11        0.18        7.63     17.23 o 
   2  11  11        0.87       -7.29     16.10 o 
   3  11  11       10.24       -5.71     14.75 o 
   4  11  11        0.16       -3.79      7.74 o 
   5  11  11        1.49        2.41      8.44 o 
   6  11  11        0.29      -11.27     18.90 o 
   7  11  11       14.75       -5.65     21.78 o 
   8  11  11       18.09        7.63     13.11 o 
   0  12  11        2.56        1.81     17.86 o 
   1  12  11       14.51       12.37     18.65 o 
   2  12  11        1.05       15.54     18.76 o 
   3  12  11        6.54       24.69     17.69 o 
   4  12  11        8.03        9.10     16.95 o 
   5  12  11       13.39       16.24     25.23 o 
   6  12  11        0.01       10.40      9.66 o 
   7  12  11        4.52        2.75     10.37 o 
   1  -3  12       10.29       10.67      9.41 o 
   2  -3  12        1.80        4.58     12.03 o 
   3  -3  12      302.06      378.17     35.54 o 
   4  -3  12        1.97       18.31     14.13 o 
   5  -3  12       20.47        9.21     13.39 o 
   6  -3  12       33.98       55.54     19.89 o 
  -1  -2  12       51.56       60.51     18.53 o 
   0  -2  12        1.72        2.92      7.54 o 
   1  -2  12       28.00       17.28      9.27 o 
   2  -2  12        0.50       10.12      7.82 o 
   3  -2  12      158.46      211.26     27.41 o 
   4  -2  12       16.82       16.84     14.41 o 
   5  -2  12      253.57      246.52     29.10 o 
   6  -2  12       36.92       27.18     16.56 o 
   7  -2  12        3.68        3.79     12.54 o 
   8  -2  12        7.43        3.39     12.88 o 
  -2  -1  12        1.98       -5.37     10.00 o 
  -1  -1  12       96.39       72.32     17.69 o 
   0  -1  12      139.15      158.67     16.50 o 
   1  -1  12        0.74        3.29      7.24 o 
   2  -1  12        0.02       -4.05      6.53 o 
   3  -1  12      194.13      201.15     25.88 o 
   4  -1  12       84.01      101.71     20.51 o 
   5  -1  12       89.28      101.88     20.91 o 
   6  -1  12      124.13      200.19     25.99 o 
   7  -1  12       32.60       50.51     17.12 o 
   8  -1  12        0.42        5.54     12.54 o 
   9  -1  12       29.82       43.45     18.02 o 
  -3   0  12        0.49        0.79     10.51 o 
  -2   0  12      233.60      255.44     28.65 o 
  -1   0  12      195.02      178.27     24.07 o 
   0   0  12      159.62      176.40     23.11 o 
   1   0  12      157.17      159.01     15.36 o 
   2   0  12        0.85        1.31      6.27 o 
   3   0  12        4.14        3.65      7.21 o 
   4   0  12        0.03       20.34     13.33 o 
   5   0  12      143.92      153.74     21.92 o 
   6   0  12       98.07       94.19     20.12 o 
   7   0  12       56.72       81.59     20.06 o 
   8   0  12       24.42       30.79     14.69 o 
   9   0  12        6.31       13.00     14.01 o 
  10   0  12       14.05       22.04     15.48 o 
  -3   1  12      112.06      114.98     21.92 o 
  -2   1  12       68.05       75.26     18.42 o 
  -1   1  12      200.04      263.41     27.41 o 
   0   1  12       10.10       -2.66     10.28 o 
   1   1  12       65.87       59.12     10.92 o 
   2   1  12      110.70      126.75     13.48 o 
   3   1  12       21.35        8.05      7.39 o 
   4   1  12       60.99       84.64     17.12 o 
   5   1  12      168.39      136.74     20.51 o 
   6   1  12      132.99      122.78     20.06 o 
   7   1  12        0.81       -4.52     11.36 o 
   8   1  12       29.95       34.01     13.90 o 
   9   1  12        0.36       11.36     12.66 o 
  10   1  12       19.52       22.68     11.07 o 
  -4   2  12        0.78       16.27     13.28 o 
  -3   2  12        2.94       -4.46      8.59 o 
  -2   2  12       23.56       41.92     14.75 o 
  -1   2  12       59.92       35.14     14.41 o 
   0   2  12      119.17      125.89     20.23 o 
   1   2  12        3.03        8.42     10.68 o 
   2   2  12       59.07       68.24     15.65 o 
   3   2  12      214.95      227.18     16.37 o 
   4   2  12      214.48      250.25     24.07 o 
   5   2  12       15.58       16.33     11.53 o 
   6   2  12      301.34      317.66     27.29 o 
   7   2  12        9.97       16.86      8.05 o 
   8   2  12        5.83       17.59      7.46 o 
   9   2  12       13.82       14.56     13.05 o 
  10   2  12        1.11        5.28      7.62 o 
  11   2  12       23.20       25.71     12.32 o 
  -4   3  12       96.28      105.27     22.15 o 
  -3   3  12      207.36      253.24     28.88 o 
  -2   3  12      187.98      156.51     23.28 o 
  -1   3  12      494.17      499.93     35.03 o 
   0   3  12       10.61        3.33     10.68 o 
   1   3  12      321.72      335.62     28.48 o 
   2   3  12        0.02       -2.06      6.31 o 
   3   3  12        2.73        5.18      9.27 o 
   4   3  12      131.15      148.30     13.54 o 
   5   3  12      139.97      174.43     14.83 o 
   6   3  12        0.34       -2.02      6.31 o 
   7   3  12        0.01       13.44      7.50 o 
   8   3  12      269.94      273.07     43.59 o 
   9   3  12        2.94        7.29      9.04 o 
  10   3  12       12.03       36.84     12.03 o 
  11   3  12       15.36        7.85     10.23 o 
  -4   4  12        0.26       16.50     13.84 o 
  -3   4  12      167.74      193.46     27.01 o 
  -2   4  12       32.85       27.86     14.69 o 
  -1   4  12       32.34       24.01     13.16 o 
   0   4  12      114.43      106.68     19.21 o 
   1   4  12        1.11       -8.70     10.17 o 
   2   4  12      159.17      183.12     21.98 o 
   3   4  12        1.05        5.23      5.34 o 
   4   4  12        0.44       -5.35      4.98 o 
   5   4  12       11.63        9.67      6.75 o 
   6   4  12      258.18      316.24     24.35 o 
   7   4  12        0.33       -5.88      8.48 o 
   8   4  12      390.75      345.68     26.84 o 
   9   4  12       46.52       25.54     11.81 o 
  10   4  12       24.31       14.13     10.34 o 
  11   4  12       19.69        9.38     10.51 o 
  -4   5  12        0.03      -12.04     12.21 o 
  -3   5  12       11.80        9.49     13.56 o 
  -2   5  12        9.61      -14.75      9.83 o 
  -1   5  12       49.14       40.91     15.82 o 
   0   5  12        2.29        9.89     11.70 o 
   1   5  12       40.18       10.00     12.88 o 
   2   5  12       22.67       11.70     13.90 o 
   3   5  12       29.05       15.74      8.06 o 
   4   5  12       67.17       61.83     11.09 o 
   5   5  12        3.49       14.07     10.09 o 
   6   5  12       86.78      100.07     17.07 o 
   7   5  12       65.88       66.11     15.77 o 
   8   5  12        9.51       17.63     11.19 o 
   9   5  12        0.05        7.46      9.61 o 
  10   5  12       22.62       33.62     12.54 o 
  11   5  12        1.37      -10.17      6.78 o 
  -4   6  12        1.29       -1.86     15.71 o 
  -3   6  12      128.29      121.65     23.39 o 
  -2   6  12        5.83        4.63     14.24 o 
  -1   6  12      240.98      205.89     26.84 o 
   0   6  12       59.59       65.15     18.36 o 
   1   6  12      299.45      258.38     28.14 o 
   2   6  12      199.54      196.01     25.20 o 
   3   6  12       47.91       62.83     10.85 o 
   4   6  12        6.40        9.34      7.77 o 
   5   6  12        0.65       -9.72      6.86 o 
   6   6  12       19.62        0.96      9.38 o 
   7   6  12        6.04        2.20     10.23 o 
   8   6  12       14.28        6.67      8.93 o 
   9   6  12       48.08       30.96     11.92 o 
  10   6  12        3.09      -10.76      7.18 o 
  11   6  12       31.98       33.00     13.56 o 
  -3   7  12       20.46       18.42     19.27 o 
  -2   7  12        8.47       -9.66     13.79 o 
  -1   7  12      148.10       86.90     22.15 o 
   0   7  12        1.22      -10.68     13.00 o 
   1   7  12        1.00       -4.07     12.43 o 
   2   7  12      110.01       79.27     19.49 o 
   3   7  12        1.06        1.51      7.51 o 
   4   7  12       69.72       75.32     12.13 o 
   5   7  12        5.01        9.97      8.43 o 
   6   7  12       17.94       22.26     12.15 o 
   7   7  12        5.81        1.92      8.64 o 
   8   7  12        0.60        0.62      8.76 o 
   9   7  12        5.13      -10.51      7.01 o 
  10   7  12       26.30       30.06     13.50 o 
  11   7  12        2.74      -12.88      8.59 o 
  -3   8  12        3.03       -3.22     18.53 o 
  -2   8  12        3.83       26.61     18.19 o 
  -1   8  12       20.67       22.09     17.06 o 
   0   8  12      320.01      268.72     31.70 o 
   1   8  12        0.44      -10.68     14.01 o 
   2   8  12      101.64       73.34     19.89 o 
   3   8  12        2.42       -5.88     13.05 o 
   4   8  12        5.58       -3.29      8.21 o 
   5   8  12        6.03        0.65      8.96 o 
   6   8  12       44.21       48.99     11.40 o 
   7   8  12       32.00       15.43     11.53 o 
   8   8  12       22.16       17.52     12.49 o 
   9   8  12        1.08        7.80     11.53 o 
  10   8  12        7.57       -1.64      9.61 o 
  -2   9  12        6.63       12.66     16.89 o 
  -1   9  12       67.49       63.90     21.70 o 
   0   9  12       36.34       44.98     19.27 o 
   1   9  12        2.14       -8.87     14.07 o 
   2   9  12        0.15       15.14     16.78 o 
   3   9  12        3.94      -19.83     13.22 o 
   4   9  12       44.69       50.26     14.55 o 
   5   9  12        1.31       -1.39      7.79 o 
   6   9  12        0.10        8.28      8.23 o 
   7   9  12      154.10      169.90     23.79 o 
   8   9  12        5.62       -2.03      9.21 o 
   9   9  12        2.15      -10.79      9.04 o 
  10   9  12        1.56        0.45     10.45 o 
  -1  10  12       24.89       37.18     21.41 o 
   0  10  12        4.03       16.72     16.44 o 
   1  10  12        8.03       -5.14     17.23 o 
   2  10  12      121.41      169.62     28.71 o 
   3  10  12       16.79       15.20     17.57 o 
   4  10  12        0.33        9.15      9.72 o 
   5  10  12       26.09       21.27     10.39 o 
   6  10  12        0.77       10.22     19.13 o 
   7  10  12       46.73       51.19     12.15 o 
   8  10  12        0.62       31.36     14.52 o 
   9  10  12        2.71       -6.50     10.11 o 
   0  11  12       14.28        1.75     17.40 o 
   1  11  12        0.10       -5.20     17.52 o 
   2  11  12      154.54      136.79     27.46 o 
   3  11  12       11.77        0.96     16.27 o 
   4  11  12        0.27       -1.86     16.05 o 
   5  11  12        3.73       20.13     10.14 o 
   6  11  12        5.04        0.06      8.59 o 
   7  11  12        0.04        8.00     12.54 o 
   3  12  12       25.13       14.86     17.57 o 
   4  12  12       34.71       18.70     18.93 o 
   5  12  12        0.09        3.54     10.08 o 
   3  -2  13       14.72       21.87     16.50 o 
   4  -2  13       49.74       59.44     18.70 o 
   1  -1  13       29.45       43.59     13.39 o 
   2  -1  13       51.45       39.33     16.16 o 
   3  -1  13        6.83       -0.68     11.92 o 
   4  -1  13       25.38       43.11     16.89 o 
   5  -1  13       20.00       17.18     13.39 o 
   6  -1  13       21.44       47.63     17.63 o 
   7  -1  13        1.53       -3.50     12.66 o 
  -1   0  13        2.79       -0.85     10.34 o 
   0   0  13       66.78       73.62     17.80 o 
   1   0  13       66.73       79.13     13.60 o 
   2   0  13       25.64       14.24     18.79 o 
   3   0  13        0.13        2.49     10.90 o 
   4   0  13        1.79       10.00     12.20 o 
   5   0  13       16.94       33.28     15.59 o 
   6   0  13       24.37       20.00     14.13 o 
   7   0  13        0.58        1.81     11.53 o 
   8   0  13       11.84       19.32     15.43 o 
  -1   1  13       70.72       70.40     18.25 o 
   0   1  13       23.38       31.81     13.96 o 
   1   1  13      198.27      211.09     24.52 o 
   2   1  13       28.13       11.49      8.19 o 
   3   1  13      173.65      213.81     25.15 o 
   4   1  13        4.53       13.56     12.32 o 
   5   1  13        7.44        4.29     11.98 o 
   6   1  13       41.46       38.53     15.09 o 
   7   1  13        0.30       25.26     14.24 o 
   8   1  13       17.95       13.84     13.05 o 
   9   1  13       13.56       18.19     14.58 o 
  -2   2  13      252.07      277.03     30.46 o 
  -1   2  13       44.77       21.24     15.54 o 
   0   2  13        5.66        5.65     11.19 o 
   1   2  13       12.78        4.58     11.24 o 
   2   2  13       67.00       80.81     18.25 o 
   3   2  13        1.40        1.14      7.13 o 
   4   2  13        0.52        3.50     11.36 o 
   5   2  13        0.56       -1.02     11.36 o 
   6   2  13       15.09       12.54     12.49 o 
   7   2  13      166.90      174.26     23.00 o 
   8   2  13       59.59       87.75     19.78 o 
   9   2  13        0.23       -1.47     11.30 o 
  -2   3  13       86.16       96.06     22.26 o 
  -1   3  13        3.73       19.10     14.41 o 
   0   3  13        0.01        2.71     12.49 o 
   1   3  13        2.09       -6.44      9.89 o 
   2   3  13        1.44       -5.48     11.41 o 
   3   3  13       55.29       60.73     15.28 o 
   4   3  13        5.54       12.03     10.51 o 
   5   3  13       16.83        6.78     11.30 o 
   6   3  13       10.68       -4.41      9.78 o 
   7   3  13       79.90      109.89     19.10 o 
   8   3  13        0.70       -7.57      8.08 o 
   9   3  13        1.14      -11.24      8.76 o 
  10   3  13       14.26       28.25     11.81 o 
  -2   4  13        5.67      -10.68     12.54 o 
  -1   4  13       99.79       99.28     21.08 o 
   0   4  13        0.02       -8.14     10.51 o 
   1   4  13       19.41       -6.89     10.23 o 
   2   4  13        0.72        7.35     11.58 o 
   3   4  13      129.49      143.06     21.87 o 
   4   4  13       58.72       69.60     11.72 o 
   5   4  13        0.45        0.82      7.77 o 
   6   4  13        8.08        4.35     10.17 o 
   7   4  13       53.84       39.72     14.01 o 
   8   4  13       77.65       76.00     17.12 o 
   9   4  13       46.48       59.95     16.67 o 
  10   4  13       22.40       43.00     13.45 o 
  -2   5  13      101.76       89.78     21.87 o 
  -1   5  13      166.66      183.12     26.39 o 
   0   5  13        3.68      -15.17     10.11 o 
   1   5  13        2.62      -13.51      9.95 o 
   2   5  13       10.35       22.04     15.71 o 
   3   5  13       46.85       41.42     16.89 o 
   4   5  13        8.38        5.35      7.84 o 
   5   5  13       38.90       54.41     14.46 o 
   6   5  13        0.58       16.33     10.79 o 
   7   5  13       21.10       14.46     11.75 o 
   8   5  13       28.34       14.01     11.98 o 
   9   5  13      208.97      236.75     26.05 o 
  10   5  13        2.35       14.86     11.47 o 
  -2   6  13       22.69        5.42     15.26 o 
  -1   6  13      162.20      160.75     26.78 o 
   0   6  13       88.74       77.41     20.96 o 
   1   6  13        5.15      -17.52     12.66 o 
   2   6  13       63.73       32.88     16.61 o 
   3   6  13       51.26       71.48     20.06 o 
   4   6  13       67.30       82.76     23.20 o 
   5   6  13        3.80       16.37      8.99 o 
   6   6  13        5.68       24.07     12.09 o 
   7   6  13        0.04        5.82      9.55 o 
   8   6  13        0.03       -7.29      8.82 o 
   9   6  13       11.68        1.53     10.06 o 
  10   6  13       48.72       52.49     16.39 o 
  -2   7  13        8.29       -0.73     16.67 o 
  -1   7  13        1.43        2.94     16.10 o 
   0   7  13        3.29      -16.27     10.85 o 
   1   7  13        0.65        9.66     14.80 o 
   2   7  13       28.21       -2.66     14.35 o 
   3   7  13       23.64       15.31     14.92 o 
   4   7  13       18.53        6.03     14.69 o 
   5   7  13      110.71       97.60     13.79 o 
   6   7  13        0.45      -13.73      9.15 o 
   7   7  13      122.92      116.73     20.12 o 
   8   7  13       22.73        9.15     10.62 o 
   9   7  13       56.27       50.17     15.09 o 
  10   7  13        1.21       -6.27      9.83 o 
  -1   8  13       25.66       27.97     19.49 o 
   0   8  13       24.84       40.51     20.11 o 
   1   8  13        9.37       15.82     16.10 o 
   2   8  13       14.79       18.82     16.22 o 
   3   8  13       25.09        2.09     15.93 o 
   4   8  13       14.39       31.13     10.79 o 
   5   8  13       86.54      101.32     32.06 o 
   6   8  13        2.22       14.92     11.92 o 
   7   8  13       11.52       33.05     14.13 o 
   8   8  13        3.02       12.49     11.58 o 
   9   8  13       17.81       15.54     12.66 o 
   0   9  13       75.72      124.19     26.67 o 
   1   9  13       35.27        7.91     17.06 o 
   2   9  13      100.69       96.45     23.45 o 
   3   9  13        4.47       12.77     16.67 o 
   4   9  13       64.36       46.29     12.97 o 
   5   9  13       19.58        8.90     17.91 o 
   6   9  13       34.23       42.75     11.73 o 
   7   9  13        0.41      -12.04      9.21 o 
   8   9  13        0.59        4.86     11.53 o 
   9   9  13        0.97       -4.69     10.06 o 
   1  10  13       46.51       24.52     18.87 o 
   2  10  13        9.28      -19.89     15.20 o 
   3  10  13       11.67       44.13     19.55 o 
   4  10  13       23.29       20.74     19.61 o 
   5  10  13        3.57       14.05     10.49 o 
   6  10  13       57.29       59.59     13.06 o 
   7  10  13        0.05       18.31     13.73 o 
   3  11  13        8.25       35.71     22.26 o 
   4  11  13        8.26       13.62     19.66 o 
   5  11  13        0.95        8.43     10.00 o 
   2   1  14        3.82        5.23      8.51 o 
   3   1  14       27.05       17.97     12.32 o 
   4   1  14       16.20       20.40     13.73 o 
   5   1  14      112.93      168.55     26.11 o 
   6   1  14        0.80       -1.92     12.15 o 
   7   1  14      162.55      181.60     25.77 o 
   1   2  14        0.35       -5.65     11.70 o 
   2   2  14      108.66      111.25     21.30 o 
   3   2  14        0.41       -6.10      9.95 o 
   4   2  14        2.40       -7.57     10.45 o 
   5   2  14      164.64      177.42     24.47 o 
   6   2  14       50.77       65.66     17.29 o 
   7   2  14       64.84       26.33     15.54 o 
   8   2  14       78.77       86.34     20.34 o 
   0   3  14      231.44      233.30     28.99 o 
   1   3  14       88.55      105.27     21.59 o 
   2   3  14       36.15       -1.53     13.00 o 
   3   3  14       16.38        8.68      8.94 o 
   4   3  14        0.11       -4.75      9.78 o 
   5   3  14       27.33       40.85     14.80 o 
   6   3  14        7.47        7.74     12.83 o 
   7   3  14       58.53       42.60     16.10 o 
   0   4  14        1.66        1.53     13.39 o 
   1   4  14       16.35        2.66     13.39 o 
   2   4  14       21.91       17.63     14.46 o 
   3   4  14       34.54        0.73     13.62 o 
   4   4  14       54.90       78.48     17.63 o 
   8   4  14      107.82      131.37     21.36 o 
   9   4  14        0.01       18.19     12.77 o 
   0   5  14      102.74      106.68     23.96 o 
   1   5  14      113.71       85.77     21.42 o 
   2   5  14        9.14        7.35     15.76 o 
   3   5  14       27.01       -0.17     14.24 o 
   4   5  14       15.67      -13.90     13.84 o 
   6   5  14        4.87        4.35     11.64 o 
   7   5  14       28.94       22.21     13.22 o 
   8   5  14        2.51       -1.30     10.40 o 
   9   5  14        4.23       10.74     12.43 o 
   0   6  14       15.54       10.06     17.06 o 
   1   6  14       57.46       57.63     19.61 o 
   2   6  14       26.68        3.22     14.18 o 
   3   6  14       12.44       50.51     19.61 o 
   4   6  14        7.14        8.49     25.57 o 
   5   6  14        5.76        2.20     10.79 o 
   6   6  14        0.97       24.69     13.28 o 
   7   6  14        3.89       17.86     11.75 o 
   8   6  14        1.06        3.62     11.75 o 
   9   6  14        0.60        3.28     11.92 o 
   0   7  14        0.01       -8.82     16.39 o 
   1   7  14        0.48        0.73     14.69 o 
   2   7  14       55.30       44.02     18.93 o 
   3   7  14       12.27       -5.09     14.07 o 
   4   7  14       44.39       67.36     13.68 o 
   5   7  14        4.56      -12.71      8.48 o 
   6   7  14       28.95       10.28     11.64 o 
   7   7  14       21.72       10.28     12.66 o 
   8   7  14       38.35       24.69     14.75 o 
   1   8  14      113.35       86.85     25.71 o 
   2   8  14       18.48      -10.45     15.14 o 
   3   8  14       15.38        7.74     14.97 o 
   4   8  14        1.76       -7.12     13.56 o 
   5   8  14        8.85        2.32      9.71 o 
   6   8  14        4.77       22.94     13.45 o 
   7   8  14        7.98       11.98     11.75 o 
   8   8  14        4.93       17.40     13.62 o 
   2   9  14       48.65       35.09     21.47 o 
   3   9  14       16.52       17.46     18.42 o 
   4   9  14       11.36        2.60     17.57 o 
   5   9  14        1.14        5.40      9.58 o 
   6   9  14        1.23        1.98     11.87 o 
                                                 
